# Supplementary material for: N-of-1 health optimization: Digital monitoring of biomarker dynamics to gamify adherence to metabolic switching
Source: PNAS Nexus. 2024 May 30;3(6):pgae214. doi: 10.1093/pnasnexus/pgae214 (PMC11179112; doi:10.1093/pnasnexus/pgae214)
Supplement: pgae214_Supplementary_Data [file pgae214_supplementary_data.zip]

Archive with 2 entries (2 files):
- PNASNEXUS-PNASNEXUS-2024-00143R-s01.docx
- PNASNEXUS-PNASNEXUS-2024-00143R-s02.xlsx
