# Supplementary material for: N-of-1 health optimization: Digital monitoring of biomarker dynamics to gamify adherence to metabolic switching
Source: PNAS Nexus. 2024 May 30;3(6):pgae214. doi: 10.1093/pnasnexus/pgae214 (PMC11179112; doi:10.1093/pnasnexus/pgae214)
Supplement: pgae214_Supplementary_Data [file pgae214_supplementary_data.zip › PNASNEXUS-PNASNEXUS-2024-00143R-s02.xlsx]

## Sheet: Libre Data
Glucose Data	Generated on	14-12-2023 07:02 UTC
Device	Serial Number	Device Timestamp	Record Type	Historic Glucose mmol/L	Scan Glucose mmol/L	Non-numeric Rapid-Acting Insulin	Rapid-Acting Insulin (units)	Non-numeric Food	Carbohydrates (grams)	Carbohydrates (servings)	Non-numeric Long-Acting Insulin	Long-Acting Insulin Value (units)	Notes	Strip Glucose mmol/L	Ketone mmol/L	Meal Insulin (units)	Correction Insulin (units)	User Change Insulin (units)
FreeStyle LibreLink	59F01613-3A78-45C7-8723-2490547CC66D	2023-08-05 15:38:00	0	5.3
FreeStyle LibreLink	59F01613-3A78-45C7-8723-2490547CC66D	2023-08-05 15:53:00	0	5.4
FreeStyle LibreLink	59F01613-3A78-45C7-8723-2490547CC66D	2023-08-05 16:08:00	0	5.2
FreeStyle LibreLink	59F01613-3A78-45C7-8723-2490547CC66D	2023-08-05 16:23:00	0	5.4
FreeStyle LibreLink	59F01613-3A78-45C7-8723-2490547CC66D	2023-08-05 16:39:00	0	5.5
FreeStyle LibreLink	59F01613-3A78-45C7-8723-2490547CC66D	2023-08-05 16:54:00	0	5.3
FreeStyle LibreLink	59F01613-3A78-45C7-8723-2490547CC66D	2023-08-05 17:08:00	0	5.1
FreeStyle LibreLink	59F01613-3A78-45C7-8723-2490547CC66D	2023-08-05 17:24:00	0	5.1
FreeStyle LibreLink	59F01613-3A78-45C7-8723-2490547CC66D	2023-08-05 17:39:00	0	5.3
FreeStyle LibreLink	59F01613-3A78-45C7-8723-2490547CC66D	2023-08-05 17:54:00	0	5.4
FreeStyle LibreLink	59F01613-3A78-45C7-8723-2490547CC66D	2023-08-05 18:09:00	0	5.4
FreeStyle LibreLink	59F01613-3A78-45C7-8723-2490547CC66D	2023-08-05 18:24:00	0	5.3
FreeStyle LibreLink	59F01613-3A78-45C7-8723-2490547CC66D	2023-08-05 18:39:00	0	5.4
FreeStyle LibreLink	59F01613-3A78-45C7-8723-2490547CC66D	2023-08-05 18:54:00	0	5.4
FreeStyle LibreLink	59F01613-3A78-45C7-8723-2490547CC66D	2023-08-05 19:09:00	0	5.4
FreeStyle LibreLink	59F01613-3A78-45C7-8723-2490547CC66D	2023-08-05 19:24:00	0	5.4
FreeStyle LibreLink	59F01613-3A78-45C7-8723-2490547CC66D	2023-08-05 19:40:00	0	5.5
FreeStyle LibreLink	59F01613-3A78-45C7-8723-2490547CC66D	2023-08-05 19:55:00	0	5.6
FreeStyle LibreLink	59F01613-3A78-45C7-8723-2490547CC66D	2023-08-05 20:10:00	0	5.5
FreeStyle LibreLink	59F01613-3A78-45C7-8723-2490547CC66D	2023-08-05 20:25:00	0	5.5
FreeStyle LibreLink	59F01613-3A78-45C7-8723-2490547CC66D	2023-08-05 20:40:00	0	5.6
FreeStyle LibreLink	59F01613-3A78-45C7-8723-2490547CC66D	2023-08-05 20:55:00	0	5.4
FreeStyle LibreLink	59F01613-3A78-45C7-8723-2490547CC66D	2023-08-05 21:10:00	0	5.4
FreeStyle LibreLink	59F01613-3A78-45C7-8723-2490547CC66D	2023-08-05 21:25:00	0	5.4
FreeStyle LibreLink	59F01613-3A78-45C7-8723-2490547CC66D	2023-08-05 21:40:00	0	5.5
FreeStyle LibreLink	59F01613-3A78-45C7-8723-2490547CC66D	2023-08-05 21:55:00	0	5.5
FreeStyle LibreLink	59F01613-3A78-45C7-8723-2490547CC66D	2023-08-05 22:10:00	0	5.4
FreeStyle LibreLink	59F01613-3A78-45C7-8723-2490547CC66D	2023-08-05 22:25:00	0	5.4
FreeStyle LibreLink	59F01613-3A78-45C7-8723-2490547CC66D	2023-08-05 22:41:00	0	5.3
FreeStyle LibreLink	59F01613-3A78-45C7-8723-2490547CC66D	2023-08-05 22:56:00	0	5.3
FreeStyle LibreLink	59F01613-3A78-45C7-8723-2490547CC66D	2023-08-05 23:11:00	0	5.2
FreeStyle LibreLink	59F01613-3A78-45C7-8723-2490547CC66D	2023-08-05 23:29:00	0	5.2
FreeStyle LibreLink	59F01613-3A78-45C7-8723-2490547CC66D	2023-08-05 23:44:00	0	5.3
FreeStyle LibreLink	59F01613-3A78-45C7-8723-2490547CC66D	2023-08-05 23:59:00	0	5.3
FreeStyle LibreLink	59F01613-3A78-45C7-8723-2490547CC66D	2023-09-05 00:14:00	0	5.3
FreeStyle LibreLink	59F01613-3A78-45C7-8723-2490547CC66D	2023-09-05 00:29:00	0	5.3
FreeStyle LibreLink	59F01613-3A78-45C7-8723-2490547CC66D	2023-09-05 00:44:00	0	5.2
FreeStyle LibreLink	59F01613-3A78-45C7-8723-2490547CC66D	2023-09-05 00:59:00	0	5.2
FreeStyle LibreLink	59F01613-3A78-45C7-8723-2490547CC66D	2023-09-05 01:14:00	0	5.2
FreeStyle LibreLink	59F01613-3A78-45C7-8723-2490547CC66D	2023-09-05 01:29:00	0	5.2
FreeStyle LibreLink	59F01613-3A78-45C7-8723-2490547CC66D	2023-09-05 01:44:00	0	5.2
FreeStyle LibreLink	59F01613-3A78-45C7-8723-2490547CC66D	2023-09-05 01:59:00	0	5.1
FreeStyle LibreLink	59F01613-3A78-45C7-8723-2490547CC66D	2023-09-05 02:14:00	0	5.1
FreeStyle LibreLink	59F01613-3A78-45C7-8723-2490547CC66D	2023-09-05 02:29:00	0	5.1
FreeStyle LibreLink	59F01613-3A78-45C7-8723-2490547CC66D	2023-09-05 02:44:00	0	5.1
FreeStyle LibreLink	59F01613-3A78-45C7-8723-2490547CC66D	2023-09-05 02:59:00	0	4.9
FreeStyle LibreLink	59F01613-3A78-45C7-8723-2490547CC66D	2023-09-05 03:14:00	0	4.8
FreeStyle LibreLink	59F01613-3A78-45C7-8723-2490547CC66D	2023-09-05 03:29:00	0	4.9
FreeStyle LibreLink	59F01613-3A78-45C7-8723-2490547CC66D	2023-09-05 03:44:00	0	4.9
FreeStyle LibreLink	59F01613-3A78-45C7-8723-2490547CC66D	2023-09-05 03:59:00	0	4.9
FreeStyle LibreLink	59F01613-3A78-45C7-8723-2490547CC66D	2023-09-05 04:14:00	0	4.9
FreeStyle LibreLink	59F01613-3A78-45C7-8723-2490547CC66D	2023-09-05 04:29:00	0	4.9
FreeStyle LibreLink	59F01613-3A78-45C7-8723-2490547CC66D	2023-09-05 04:44:00	0	4.8
FreeStyle LibreLink	59F01613-3A78-45C7-8723-2490547CC66D	2023-09-05 04:59:00	0	4.8
FreeStyle LibreLink	59F01613-3A78-45C7-8723-2490547CC66D	2023-09-05 05:14:00	0	4.6
FreeStyle LibreLink	59F01613-3A78-45C7-8723-2490547CC66D	2023-09-05 05:29:00	0	4.6
FreeStyle LibreLink	59F01613-3A78-45C7-8723-2490547CC66D	2023-09-05 05:44:00	0	4.7
FreeStyle LibreLink	59F01613-3A78-45C7-8723-2490547CC66D	2023-09-05 05:59:00	0	4.8
FreeStyle LibreLink	59F01613-3A78-45C7-8723-2490547CC66D	2023-09-05 06:14:00	0	4.8
FreeStyle LibreLink	59F01613-3A78-45C7-8723-2490547CC66D	2023-09-05 06:29:00	0	4.9
FreeStyle LibreLink	59F01613-3A78-45C7-8723-2490547CC66D	2023-09-05 06:44:00	0	5.2
FreeStyle LibreLink	59F01613-3A78-45C7-8723-2490547CC66D	2023-09-05 06:59:00	0	5.2
FreeStyle LibreLink	59F01613-3A78-45C7-8723-2490547CC66D	2023-09-05 07:14:00	0	5.1
FreeStyle LibreLink	59F01613-3A78-45C7-8723-2490547CC66D	2023-09-05 07:30:00	0	5.3
FreeStyle LibreLink	59F01613-3A78-45C7-8723-2490547CC66D	2023-09-05 07:45:00	0	5.4
FreeStyle LibreLink	59F01613-3A78-45C7-8723-2490547CC66D	2023-09-05 08:00:00	0	5.8
FreeStyle LibreLink	59F01613-3A78-45C7-8723-2490547CC66D	2023-09-05 08:15:00	0	5.3
FreeStyle LibreLink	59F01613-3A78-45C7-8723-2490547CC66D	2023-09-05 08:30:00	0	5.2
FreeStyle LibreLink	59F01613-3A78-45C7-8723-2490547CC66D	2023-09-05 08:45:00	0	5.1
FreeStyle LibreLink	59F01613-3A78-45C7-8723-2490547CC66D	2023-09-05 09:01:00	0	5.2
FreeStyle LibreLink	59F01613-3A78-45C7-8723-2490547CC66D	2023-09-05 09:16:00	0	5.1
FreeStyle LibreLink	59F01613-3A78-45C7-8723-2490547CC66D	2023-09-05 09:31:00	0	4.9
FreeStyle LibreLink	59F01613-3A78-45C7-8723-2490547CC66D	2023-09-05 09:46:00	0	5.1
FreeStyle LibreLink	59F01613-3A78-45C7-8723-2490547CC66D	2023-09-05 10:01:00	0	4.9
FreeStyle LibreLink	59F01613-3A78-45C7-8723-2490547CC66D	2023-09-05 10:15:00	0	4.9
FreeStyle LibreLink	59F01613-3A78-45C7-8723-2490547CC66D	2023-09-05 10:30:00	0	5
FreeStyle LibreLink	59F01613-3A78-45C7-8723-2490547CC66D	2023-09-05 10:46:00	0	5
FreeStyle LibreLink	59F01613-3A78-45C7-8723-2490547CC66D	2023-09-05 11:01:00	0	4.9
FreeStyle LibreLink	59F01613-3A78-45C7-8723-2490547CC66D	2023-09-05 11:17:00	0	5
FreeStyle LibreLink	59F01613-3A78-45C7-8723-2490547CC66D	2023-09-05 11:32:00	0	5.1
FreeStyle LibreLink	59F01613-3A78-45C7-8723-2490547CC66D	2023-09-05 11:47:00	0	5.1
FreeStyle LibreLink	59F01613-3A78-45C7-8723-2490547CC66D	2023-09-05 12:02:00	0	5.2
FreeStyle LibreLink	59F01613-3A78-45C7-8723-2490547CC66D	2023-09-05 12:17:00	0	5.2
FreeStyle LibreLink	59F01613-3A78-45C7-8723-2490547CC66D	2023-09-05 12:32:00	0	5.1
FreeStyle LibreLink	59F01613-3A78-45C7-8723-2490547CC66D	2023-09-05 12:47:00	0	5
FreeStyle LibreLink	59F01613-3A78-45C7-8723-2490547CC66D	2023-09-05 13:02:00	0	4.9
FreeStyle LibreLink	59F01613-3A78-45C7-8723-2490547CC66D	2023-09-05 13:17:00	0	4.6
FreeStyle LibreLink	59F01613-3A78-45C7-8723-2490547CC66D	2023-09-05 13:32:00	0	4.6
FreeStyle LibreLink	59F01613-3A78-45C7-8723-2490547CC66D	2023-09-05 13:47:00	0	4.7
FreeStyle LibreLink	59F01613-3A78-45C7-8723-2490547CC66D	2023-09-05 14:02:00	0	4.7
FreeStyle LibreLink	59F01613-3A78-45C7-8723-2490547CC66D	2023-09-05 14:17:00	0	4.7
FreeStyle LibreLink	59F01613-3A78-45C7-8723-2490547CC66D	2023-09-05 14:32:00	0	4.7
FreeStyle LibreLink	59F01613-3A78-45C7-8723-2490547CC66D	2023-09-05 14:48:00	0	4.8
FreeStyle LibreLink	59F01613-3A78-45C7-8723-2490547CC66D	2023-09-05 15:03:00	0	4.9
FreeStyle LibreLink	59F01613-3A78-45C7-8723-2490547CC66D	2023-09-05 15:18:00	0	5.1
FreeStyle LibreLink	59F01613-3A78-45C7-8723-2490547CC66D	2023-09-05 15:33:00	0	5.1
FreeStyle LibreLink	59F01613-3A78-45C7-8723-2490547CC66D	2023-09-05 15:48:00	0	4.9
FreeStyle LibreLink	59F01613-3A78-45C7-8723-2490547CC66D	2023-09-05 16:03:00	0	4.8
FreeStyle LibreLink	59F01613-3A78-45C7-8723-2490547CC66D	2023-09-05 16:18:00	0	4.7
FreeStyle LibreLink	59F01613-3A78-45C7-8723-2490547CC66D	2023-09-05 16:33:00	0	4.7
FreeStyle LibreLink	59F01613-3A78-45C7-8723-2490547CC66D	2023-09-05 16:49:00	0	4.4
FreeStyle LibreLink	59F01613-3A78-45C7-8723-2490547CC66D	2023-09-05 17:04:00	0	4.3
FreeStyle LibreLink	59F01613-3A78-45C7-8723-2490547CC66D	2023-09-05 17:19:00	0	4.4
FreeStyle LibreLink	59F01613-3A78-45C7-8723-2490547CC66D	2023-09-05 17:34:00	0	4.3
FreeStyle LibreLink	59F01613-3A78-45C7-8723-2490547CC66D	2023-09-05 17:49:00	0	4.5
FreeStyle LibreLink	59F01613-3A78-45C7-8723-2490547CC66D	2023-09-05 18:04:00	0	4.7
FreeStyle LibreLink	59F01613-3A78-45C7-8723-2490547CC66D	2023-09-05 18:19:00	0	4.9
FreeStyle LibreLink	59F01613-3A78-45C7-8723-2490547CC66D	2023-09-05 18:35:00	0	5.5
FreeStyle LibreLink	59F01613-3A78-45C7-8723-2490547CC66D	2023-09-05 18:50:00	0	5.7
FreeStyle LibreLink	59F01613-3A78-45C7-8723-2490547CC66D	2023-09-05 19:04:00	0	5.1
FreeStyle LibreLink	59F01613-3A78-45C7-8723-2490547CC66D	2023-09-05 19:19:00	0	5.1
FreeStyle LibreLink	59F01613-3A78-45C7-8723-2490547CC66D	2023-09-05 19:34:00	0	5.1
FreeStyle LibreLink	59F01613-3A78-45C7-8723-2490547CC66D	2023-09-05 19:49:00	0	4.8
FreeStyle LibreLink	59F01613-3A78-45C7-8723-2490547CC66D	2023-09-05 20:06:00	0	4.9
FreeStyle LibreLink	59F01613-3A78-45C7-8723-2490547CC66D	2023-09-05 20:21:00	0	5.2
FreeStyle LibreLink	59F01613-3A78-45C7-8723-2490547CC66D	2023-09-05 20:36:00	0	5.2
FreeStyle LibreLink	59F01613-3A78-45C7-8723-2490547CC66D	2023-09-05 20:51:00	0	5.2
FreeStyle LibreLink	59F01613-3A78-45C7-8723-2490547CC66D	2023-09-05 21:06:00	0	5.2
FreeStyle LibreLink	59F01613-3A78-45C7-8723-2490547CC66D	2023-09-05 21:21:00	0	5.2
FreeStyle LibreLink	59F01613-3A78-45C7-8723-2490547CC66D	2023-09-05 21:35:00	0	5.1
FreeStyle LibreLink	59F01613-3A78-45C7-8723-2490547CC66D	2023-09-05 21:50:00	0	5.1
FreeStyle LibreLink	59F01613-3A78-45C7-8723-2490547CC66D	2023-09-05 22:06:00	0	5.2
FreeStyle LibreLink	59F01613-3A78-45C7-8723-2490547CC66D	2023-09-05 22:21:00	0	5.3
FreeStyle LibreLink	59F01613-3A78-45C7-8723-2490547CC66D	2023-09-05 22:36:00	0	5.2
FreeStyle LibreLink	59F01613-3A78-45C7-8723-2490547CC66D	2023-09-05 22:51:00	0	5.3
FreeStyle LibreLink	59F01613-3A78-45C7-8723-2490547CC66D	2023-09-05 23:07:00	0	5.4
FreeStyle LibreLink	59F01613-3A78-45C7-8723-2490547CC66D	2023-09-05 23:22:00	0	5.3
FreeStyle LibreLink	59F01613-3A78-45C7-8723-2490547CC66D	2023-09-05 23:37:00	0	5.4
FreeStyle LibreLink	59F01613-3A78-45C7-8723-2490547CC66D	2023-09-05 23:54:00	0	5.4
FreeStyle LibreLink	59F01613-3A78-45C7-8723-2490547CC66D	2023-10-05 00:09:00	0	5.2
FreeStyle LibreLink	59F01613-3A78-45C7-8723-2490547CC66D	2023-10-05 00:24:00	0	5.1
FreeStyle LibreLink	59F01613-3A78-45C7-8723-2490547CC66D	2023-10-05 00:39:00	0	5.1
FreeStyle LibreLink	59F01613-3A78-45C7-8723-2490547CC66D	2023-10-05 00:54:00	0	5.1
FreeStyle LibreLink	59F01613-3A78-45C7-8723-2490547CC66D	2023-10-05 01:09:00	0	5.2
FreeStyle LibreLink	59F01613-3A78-45C7-8723-2490547CC66D	2023-10-05 01:24:00	0	5.1
FreeStyle LibreLink	59F01613-3A78-45C7-8723-2490547CC66D	2023-10-05 01:39:00	0	5.2
FreeStyle LibreLink	59F01613-3A78-45C7-8723-2490547CC66D	2023-10-05 01:54:00	0	5.4
FreeStyle LibreLink	59F01613-3A78-45C7-8723-2490547CC66D	2023-10-05 02:09:00	0	5.6
FreeStyle LibreLink	59F01613-3A78-45C7-8723-2490547CC66D	2023-10-05 02:24:00	0	5.4
FreeStyle LibreLink	59F01613-3A78-45C7-8723-2490547CC66D	2023-10-05 02:39:00	0	5.2
FreeStyle LibreLink	59F01613-3A78-45C7-8723-2490547CC66D	2023-10-05 02:54:00	0	4.9
FreeStyle LibreLink	59F01613-3A78-45C7-8723-2490547CC66D	2023-10-05 03:09:00	0	4.9
FreeStyle LibreLink	59F01613-3A78-45C7-8723-2490547CC66D	2023-10-05 03:24:00	0	5.2
FreeStyle LibreLink	59F01613-3A78-45C7-8723-2490547CC66D	2023-10-05 03:39:00	0	5.3
FreeStyle LibreLink	59F01613-3A78-45C7-8723-2490547CC66D	2023-10-05 03:54:00	0	5.4
FreeStyle LibreLink	59F01613-3A78-45C7-8723-2490547CC66D	2023-10-05 04:09:00	0	5.4
FreeStyle LibreLink	59F01613-3A78-45C7-8723-2490547CC66D	2023-10-05 04:24:00	0	5.3
FreeStyle LibreLink	59F01613-3A78-45C7-8723-2490547CC66D	2023-10-05 04:39:00	0	5.2
FreeStyle LibreLink	59F01613-3A78-45C7-8723-2490547CC66D	2023-10-05 04:54:00	0	5.3
FreeStyle LibreLink	59F01613-3A78-45C7-8723-2490547CC66D	2023-10-05 05:09:00	0	5.4
FreeStyle LibreLink	59F01613-3A78-45C7-8723-2490547CC66D	2023-10-05 05:24:00	0	5.2
FreeStyle LibreLink	59F01613-3A78-45C7-8723-2490547CC66D	2023-10-05 05:39:00	0	4.7
FreeStyle LibreLink	59F01613-3A78-45C7-8723-2490547CC66D	2023-10-05 05:54:00	0	5
FreeStyle LibreLink	59F01613-3A78-45C7-8723-2490547CC66D	2023-10-05 06:09:00	0	5.6
FreeStyle LibreLink	59F01613-3A78-45C7-8723-2490547CC66D	2023-10-05 06:24:00	0	5.6
FreeStyle LibreLink	59F01613-3A78-45C7-8723-2490547CC66D	2023-10-05 06:39:00	0	5.4
FreeStyle LibreLink	59F01613-3A78-45C7-8723-2490547CC66D	2023-10-05 06:54:00	0	5.6
FreeStyle LibreLink	59F01613-3A78-45C7-8723-2490547CC66D	2023-10-05 07:09:00	0	5.5
FreeStyle LibreLink	59F01613-3A78-45C7-8723-2490547CC66D	2023-10-05 07:24:00	0	5.2
FreeStyle LibreLink	59F01613-3A78-45C7-8723-2490547CC66D	2023-10-05 07:40:00	0	5
FreeStyle LibreLink	59F01613-3A78-45C7-8723-2490547CC66D	2023-10-05 07:55:00	0	5.2
FreeStyle LibreLink	59F01613-3A78-45C7-8723-2490547CC66D	2023-10-05 08:10:00	0	5.5
FreeStyle LibreLink	59F01613-3A78-45C7-8723-2490547CC66D	2023-10-05 08:26:00	0	5.4
FreeStyle LibreLink	59F01613-3A78-45C7-8723-2490547CC66D	2023-10-05 08:41:00	0	5.4
FreeStyle LibreLink	59F01613-3A78-45C7-8723-2490547CC66D	2023-10-05 08:56:00	0	5.3
FreeStyle LibreLink	59F01613-3A78-45C7-8723-2490547CC66D	2023-10-05 09:10:00	0	5.3
FreeStyle LibreLink	59F01613-3A78-45C7-8723-2490547CC66D	2023-10-05 09:25:00	0	5.4
FreeStyle LibreLink	59F01613-3A78-45C7-8723-2490547CC66D	2023-10-05 09:41:00	0	5.5
FreeStyle LibreLink	59F01613-3A78-45C7-8723-2490547CC66D	2023-10-05 09:56:00	0	5.4
FreeStyle LibreLink	59F01613-3A78-45C7-8723-2490547CC66D	2023-10-05 10:11:00	0	5.3
FreeStyle LibreLink	59F01613-3A78-45C7-8723-2490547CC66D	2023-10-05 10:26:00	0	5.3
FreeStyle LibreLink	59F01613-3A78-45C7-8723-2490547CC66D	2023-10-05 10:41:00	0	5.4
FreeStyle LibreLink	59F01613-3A78-45C7-8723-2490547CC66D	2023-10-05 10:56:00	0	5.3
FreeStyle LibreLink	59F01613-3A78-45C7-8723-2490547CC66D	2023-10-05 11:11:00	0	5.3
FreeStyle LibreLink	59F01613-3A78-45C7-8723-2490547CC66D	2023-10-05 11:26:00	0	5.3
FreeStyle LibreLink	59F01613-3A78-45C7-8723-2490547CC66D	2023-10-05 11:41:00	0	5.2
FreeStyle LibreLink	59F01613-3A78-45C7-8723-2490547CC66D	2023-10-05 11:57:00	0	5.1
FreeStyle LibreLink	59F01613-3A78-45C7-8723-2490547CC66D	2023-10-05 12:12:00	0	5.1
FreeStyle LibreLink	59F01613-3A78-45C7-8723-2490547CC66D	2023-10-05 12:27:00	0	4.9
FreeStyle LibreLink	59F01613-3A78-45C7-8723-2490547CC66D	2023-10-05 12:41:00	0	4.8
FreeStyle LibreLink	59F01613-3A78-45C7-8723-2490547CC66D	2023-10-05 12:57:00	0	4.7
FreeStyle LibreLink	59F01613-3A78-45C7-8723-2490547CC66D	2023-10-05 13:12:00	0	4.7
FreeStyle LibreLink	59F01613-3A78-45C7-8723-2490547CC66D	2023-10-05 13:27:00	0	4.8
FreeStyle LibreLink	59F01613-3A78-45C7-8723-2490547CC66D	2023-10-05 13:42:00	0	4.8
FreeStyle LibreLink	59F01613-3A78-45C7-8723-2490547CC66D	2023-10-05 13:57:00	0	4.9
FreeStyle LibreLink	59F01613-3A78-45C7-8723-2490547CC66D	2023-10-05 14:13:00	0	4.9
FreeStyle LibreLink	59F01613-3A78-45C7-8723-2490547CC66D	2023-10-05 14:28:00	0	4.7
FreeStyle LibreLink	59F01613-3A78-45C7-8723-2490547CC66D	2023-10-05 14:43:00	0	4.7
FreeStyle LibreLink	59F01613-3A78-45C7-8723-2490547CC66D	2023-10-05 14:58:00	0	4.7
FreeStyle LibreLink	59F01613-3A78-45C7-8723-2490547CC66D	2023-10-05 15:13:00	0	4.7
FreeStyle LibreLink	59F01613-3A78-45C7-8723-2490547CC66D	2023-10-05 15:28:00	0	4.7
FreeStyle LibreLink	59F01613-3A78-45C7-8723-2490547CC66D	2023-10-05 15:43:00	0	4.7
FreeStyle LibreLink	59F01613-3A78-45C7-8723-2490547CC66D	2023-10-05 15:58:00	0	4.7
FreeStyle LibreLink	59F01613-3A78-45C7-8723-2490547CC66D	2023-10-05 16:13:00	0	4.6
FreeStyle LibreLink	59F01613-3A78-45C7-8723-2490547CC66D	2023-10-05 16:28:00	0	4.6
FreeStyle LibreLink	59F01613-3A78-45C7-8723-2490547CC66D	2023-10-05 16:43:00	0	4.6
FreeStyle LibreLink	59F01613-3A78-45C7-8723-2490547CC66D	2023-10-05 16:58:00	0	4.6
FreeStyle LibreLink	59F01613-3A78-45C7-8723-2490547CC66D	2023-10-05 17:14:00	0	4.4
FreeStyle LibreLink	59F01613-3A78-45C7-8723-2490547CC66D	2023-10-05 17:29:00	0	4.6
FreeStyle LibreLink	59F01613-3A78-45C7-8723-2490547CC66D	2023-10-05 17:44:00	0	4.7
FreeStyle LibreLink	59F01613-3A78-45C7-8723-2490547CC66D	2023-10-05 17:58:00	0	4.9
FreeStyle LibreLink	59F01613-3A78-45C7-8723-2490547CC66D	2023-10-05 18:13:00	0	4.9
FreeStyle LibreLink	59F01613-3A78-45C7-8723-2490547CC66D	2023-10-05 18:29:00	0	4.8
FreeStyle LibreLink	59F01613-3A78-45C7-8723-2490547CC66D	2023-10-05 18:44:00	0	4.6
FreeStyle LibreLink	59F01613-3A78-45C7-8723-2490547CC66D	2023-10-05 18:59:00	0	4.8
FreeStyle LibreLink	59F01613-3A78-45C7-8723-2490547CC66D	2023-10-05 19:14:00	0	4.8
FreeStyle LibreLink	59F01613-3A78-45C7-8723-2490547CC66D	2023-10-05 19:29:00	0	4.6
FreeStyle LibreLink	59F01613-3A78-45C7-8723-2490547CC66D	2023-10-05 19:45:00	0	4.6
FreeStyle LibreLink	59F01613-3A78-45C7-8723-2490547CC66D	2023-10-05 20:00:00	0	4.4
FreeStyle LibreLink	59F01613-3A78-45C7-8723-2490547CC66D	2023-10-05 20:15:00	0	4.4
FreeStyle LibreLink	59F01613-3A78-45C7-8723-2490547CC66D	2023-10-05 20:30:00	0	4.5
FreeStyle LibreLink	59F01613-3A78-45C7-8723-2490547CC66D	2023-10-05 20:45:00	0	4.5
FreeStyle LibreLink	59F01613-3A78-45C7-8723-2490547CC66D	2023-10-05 21:01:00	0	4.6
FreeStyle LibreLink	59F01613-3A78-45C7-8723-2490547CC66D	2023-10-05 21:16:00	0	4.4
FreeStyle LibreLink	59F01613-3A78-45C7-8723-2490547CC66D	2023-10-05 21:31:00	0	4.3
FreeStyle LibreLink	59F01613-3A78-45C7-8723-2490547CC66D	2023-10-05 21:46:00	0	4.4
FreeStyle LibreLink	59F01613-3A78-45C7-8723-2490547CC66D	2023-10-05 22:01:00	0	4.4
FreeStyle LibreLink	59F01613-3A78-45C7-8723-2490547CC66D	2023-10-05 22:16:00	0	4.3
FreeStyle LibreLink	59F01613-3A78-45C7-8723-2490547CC66D	2023-10-05 22:31:00	0	4.3
FreeStyle LibreLink	59F01613-3A78-45C7-8723-2490547CC66D	2023-10-05 22:46:00	0	4.3
FreeStyle LibreLink	59F01613-3A78-45C7-8723-2490547CC66D	2023-10-05 23:01:00	0	4.2
FreeStyle LibreLink	59F01613-3A78-45C7-8723-2490547CC66D	2023-10-05 23:16:00	0	4.2
FreeStyle LibreLink	59F01613-3A78-45C7-8723-2490547CC66D	2023-10-05 23:33:00	0	4.3
FreeStyle LibreLink	59F01613-3A78-45C7-8723-2490547CC66D	2023-10-05 23:48:00	0	4.2
FreeStyle LibreLink	59F01613-3A78-45C7-8723-2490547CC66D	2023-11-05 00:03:00	0	4.2
FreeStyle LibreLink	59F01613-3A78-45C7-8723-2490547CC66D	2023-11-05 00:18:00	0	4.1
FreeStyle LibreLink	59F01613-3A78-45C7-8723-2490547CC66D	2023-11-05 00:33:00	0	4.1
FreeStyle LibreLink	59F01613-3A78-45C7-8723-2490547CC66D	2023-11-05 00:48:00	0	4.2
FreeStyle LibreLink	59F01613-3A78-45C7-8723-2490547CC66D	2023-11-05 01:03:00	0	4.1
FreeStyle LibreLink	59F01613-3A78-45C7-8723-2490547CC66D	2023-11-05 01:18:00	0	4
FreeStyle LibreLink	59F01613-3A78-45C7-8723-2490547CC66D	2023-11-05 01:33:00	0	4
FreeStyle LibreLink	59F01613-3A78-45C7-8723-2490547CC66D	2023-11-05 01:48:00	0	4.1
FreeStyle LibreLink	59F01613-3A78-45C7-8723-2490547CC66D	2023-11-05 02:03:00	0	4.1
FreeStyle LibreLink	59F01613-3A78-45C7-8723-2490547CC66D	2023-11-05 02:18:00	0	4.1
FreeStyle LibreLink	59F01613-3A78-45C7-8723-2490547CC66D	2023-11-05 02:33:00	0	4.1
FreeStyle LibreLink	59F01613-3A78-45C7-8723-2490547CC66D	2023-11-05 02:48:00	0	4.1
FreeStyle LibreLink	59F01613-3A78-45C7-8723-2490547CC66D	2023-11-05 03:03:00	0	4.1
FreeStyle LibreLink	59F01613-3A78-45C7-8723-2490547CC66D	2023-11-05 03:18:00	0	4.1
FreeStyle LibreLink	59F01613-3A78-45C7-8723-2490547CC66D	2023-11-05 03:33:00	0	4
FreeStyle LibreLink	59F01613-3A78-45C7-8723-2490547CC66D	2023-11-05 03:48:00	0	4.1
FreeStyle LibreLink	59F01613-3A78-45C7-8723-2490547CC66D	2023-11-05 04:03:00	0	4.2
FreeStyle LibreLink	59F01613-3A78-45C7-8723-2490547CC66D	2023-11-05 04:18:00	0	4.1
FreeStyle LibreLink	59F01613-3A78-45C7-8723-2490547CC66D	2023-11-05 04:33:00	0	4.1
FreeStyle LibreLink	59F01613-3A78-45C7-8723-2490547CC66D	2023-11-05 04:48:00	0	4.1
FreeStyle LibreLink	59F01613-3A78-45C7-8723-2490547CC66D	2023-11-05 05:03:00	0	4.1
FreeStyle LibreLink	59F01613-3A78-45C7-8723-2490547CC66D	2023-11-05 05:18:00	0	4.1
FreeStyle LibreLink	59F01613-3A78-45C7-8723-2490547CC66D	2023-11-05 05:33:00	0	4
FreeStyle LibreLink	59F01613-3A78-45C7-8723-2490547CC66D	2023-11-05 05:48:00	0	4
FreeStyle LibreLink	59F01613-3A78-45C7-8723-2490547CC66D	2023-11-05 06:04:00	0	4.1
FreeStyle LibreLink	59F01613-3A78-45C7-8723-2490547CC66D	2023-11-05 06:19:00	0	4.2
FreeStyle LibreLink	59F01613-3A78-45C7-8723-2490547CC66D	2023-11-05 06:34:00	0	4.2
FreeStyle LibreLink	59F01613-3A78-45C7-8723-2490547CC66D	2023-11-05 06:49:00	0	4.3
FreeStyle LibreLink	59F01613-3A78-45C7-8723-2490547CC66D	2023-11-05 07:04:00	0	4.3
FreeStyle LibreLink	59F01613-3A78-45C7-8723-2490547CC66D	2023-11-05 07:19:00	0	4.2
FreeStyle LibreLink	59F01613-3A78-45C7-8723-2490547CC66D	2023-11-05 07:34:00	0	4.3
FreeStyle LibreLink	59F01613-3A78-45C7-8723-2490547CC66D	2023-11-05 07:49:00	0	4.3
FreeStyle LibreLink	59F01613-3A78-45C7-8723-2490547CC66D	2023-11-05 08:05:00	0	4.4
FreeStyle LibreLink	59F01613-3A78-45C7-8723-2490547CC66D	2023-11-05 08:20:00	0	4.4
FreeStyle LibreLink	59F01613-3A78-45C7-8723-2490547CC66D	2023-11-05 08:35:00	0	4.4
FreeStyle LibreLink	59F01613-3A78-45C7-8723-2490547CC66D	2023-11-05 08:50:00	0	4.3
FreeStyle LibreLink	59F01613-3A78-45C7-8723-2490547CC66D	2023-11-05 09:05:00	0	4.4
FreeStyle LibreLink	59F01613-3A78-45C7-8723-2490547CC66D	2023-11-05 09:20:00	0	4.4
FreeStyle LibreLink	59F01613-3A78-45C7-8723-2490547CC66D	2023-11-05 09:35:00	0	4.3
FreeStyle LibreLink	59F01613-3A78-45C7-8723-2490547CC66D	2023-11-05 09:50:00	0	4.2
FreeStyle LibreLink	59F01613-3A78-45C7-8723-2490547CC66D	2023-11-05 10:05:00	0	4.2
FreeStyle LibreLink	59F01613-3A78-45C7-8723-2490547CC66D	2023-11-05 10:20:00	0	4.2
FreeStyle LibreLink	59F01613-3A78-45C7-8723-2490547CC66D	2023-11-05 10:35:00	0	4.1
FreeStyle LibreLink	59F01613-3A78-45C7-8723-2490547CC66D	2023-11-05 10:51:00	0	4.1
FreeStyle LibreLink	59F01613-3A78-45C7-8723-2490547CC66D	2023-11-05 11:06:00	0	4.1
FreeStyle LibreLink	59F01613-3A78-45C7-8723-2490547CC66D	2023-11-05 11:21:00	0	4
FreeStyle LibreLink	59F01613-3A78-45C7-8723-2490547CC66D	2023-11-05 11:36:00	0	3.9
FreeStyle LibreLink	59F01613-3A78-45C7-8723-2490547CC66D	2023-11-05 11:51:00	0	3.9
FreeStyle LibreLink	59F01613-3A78-45C7-8723-2490547CC66D	2023-11-05 12:06:00	0	3.9
FreeStyle LibreLink	59F01613-3A78-45C7-8723-2490547CC66D	2023-11-05 12:21:00	0	3.9
FreeStyle LibreLink	59F01613-3A78-45C7-8723-2490547CC66D	2023-11-05 12:36:00	0	3.7
FreeStyle LibreLink	59F01613-3A78-45C7-8723-2490547CC66D	2023-11-05 12:51:00	0	3.7
FreeStyle LibreLink	59F01613-3A78-45C7-8723-2490547CC66D	2023-11-05 13:06:00	0	3.9
FreeStyle LibreLink	59F01613-3A78-45C7-8723-2490547CC66D	2023-11-05 13:22:00	0	3.7
FreeStyle LibreLink	59F01613-3A78-45C7-8723-2490547CC66D	2023-11-05 13:36:00	0	3.8
FreeStyle LibreLink	59F01613-3A78-45C7-8723-2490547CC66D	2023-11-05 13:52:00	0	4.1
FreeStyle LibreLink	59F01613-3A78-45C7-8723-2490547CC66D	2023-11-05 14:07:00	0	4.8
FreeStyle LibreLink	59F01613-3A78-45C7-8723-2490547CC66D	2023-11-05 14:22:00	0	5.4
FreeStyle LibreLink	59F01613-3A78-45C7-8723-2490547CC66D	2023-11-05 14:37:00	0	5.3
FreeStyle LibreLink	59F01613-3A78-45C7-8723-2490547CC66D	2023-11-05 14:53:00	0	5.1
FreeStyle LibreLink	59F01613-3A78-45C7-8723-2490547CC66D	2023-11-05 15:08:00	0	5
FreeStyle LibreLink	59F01613-3A78-45C7-8723-2490547CC66D	2023-11-05 15:23:00	0	4.8
FreeStyle LibreLink	59F01613-3A78-45C7-8723-2490547CC66D	2023-11-05 15:38:00	0	4.5
FreeStyle LibreLink	59F01613-3A78-45C7-8723-2490547CC66D	2023-11-05 15:53:00	0	4.4
FreeStyle LibreLink	59F01613-3A78-45C7-8723-2490547CC66D	2023-11-05 16:08:00	0	4.4
FreeStyle LibreLink	59F01613-3A78-45C7-8723-2490547CC66D	2023-11-05 16:23:00	0	4.2
FreeStyle LibreLink	59F01613-3A78-45C7-8723-2490547CC66D	2023-11-05 16:38:00	0	4.1
FreeStyle LibreLink	59F01613-3A78-45C7-8723-2490547CC66D	2023-11-05 16:53:00	0	4.1
FreeStyle LibreLink	59F01613-3A78-45C7-8723-2490547CC66D	2023-11-05 17:08:00	0	4.3
FreeStyle LibreLink	59F01613-3A78-45C7-8723-2490547CC66D	2023-11-05 17:23:00	0	4.1
FreeStyle LibreLink	59F01613-3A78-45C7-8723-2490547CC66D	2023-11-05 17:38:00	0	4.1
FreeStyle LibreLink	59F01613-3A78-45C7-8723-2490547CC66D	2023-11-05 17:54:00	0	4.1
FreeStyle LibreLink	59F01613-3A78-45C7-8723-2490547CC66D	2023-11-05 18:09:00	0	4.1
FreeStyle LibreLink	59F01613-3A78-45C7-8723-2490547CC66D	2023-11-05 18:24:00	0	4.2
FreeStyle LibreLink	59F01613-3A78-45C7-8723-2490547CC66D	2023-11-05 18:39:00	0	4.2
FreeStyle LibreLink	59F01613-3A78-45C7-8723-2490547CC66D	2023-11-05 18:54:00	0	4.5
FreeStyle LibreLink	59F01613-3A78-45C7-8723-2490547CC66D	2023-11-05 19:09:00	0	4.8
FreeStyle LibreLink	59F01613-3A78-45C7-8723-2490547CC66D	2023-11-05 19:25:00	0	4.7
FreeStyle LibreLink	59F01613-3A78-45C7-8723-2490547CC66D	2023-11-05 19:39:00	0	4.6
FreeStyle LibreLink	59F01613-3A78-45C7-8723-2490547CC66D	2023-11-05 19:54:00	0	4.7
FreeStyle LibreLink	59F01613-3A78-45C7-8723-2490547CC66D	2023-11-05 20:09:00	0	4.7
FreeStyle LibreLink	59F01613-3A78-45C7-8723-2490547CC66D	2023-11-05 20:25:00	0	4.7
FreeStyle LibreLink	59F01613-3A78-45C7-8723-2490547CC66D	2023-11-05 20:40:00	0	4.7
FreeStyle LibreLink	59F01613-3A78-45C7-8723-2490547CC66D	2023-11-05 20:55:00	0	4.8
FreeStyle LibreLink	59F01613-3A78-45C7-8723-2490547CC66D	2023-11-05 21:10:00	0	4.9
FreeStyle LibreLink	59F01613-3A78-45C7-8723-2490547CC66D	2023-11-05 21:25:00	0	4.9
FreeStyle LibreLink	59F01613-3A78-45C7-8723-2490547CC66D	2023-11-05 21:42:00	0	4.7
FreeStyle LibreLink	59F01613-3A78-45C7-8723-2490547CC66D	2023-11-05 21:57:00	0	4.8
FreeStyle LibreLink	59F01613-3A78-45C7-8723-2490547CC66D	2023-11-05 22:12:00	0	4.8
FreeStyle LibreLink	59F01613-3A78-45C7-8723-2490547CC66D	2023-11-05 22:27:00	0	4.7
FreeStyle LibreLink	59F01613-3A78-45C7-8723-2490547CC66D	2023-11-05 22:42:00	0	4.6
FreeStyle LibreLink	59F01613-3A78-45C7-8723-2490547CC66D	2023-11-05 22:57:00	0	4.7
FreeStyle LibreLink	59F01613-3A78-45C7-8723-2490547CC66D	2023-11-05 23:12:00	0	4.8
FreeStyle LibreLink	59F01613-3A78-45C7-8723-2490547CC66D	2023-11-05 23:27:00	0	4.9
FreeStyle LibreLink	59F01613-3A78-45C7-8723-2490547CC66D	2023-11-05 23:42:00	0	4.9
FreeStyle LibreLink	59F01613-3A78-45C7-8723-2490547CC66D	2023-11-05 23:57:00	0	4.8
FreeStyle LibreLink	59F01613-3A78-45C7-8723-2490547CC66D	2023-12-05 00:12:00	0	4.9
FreeStyle LibreLink	59F01613-3A78-45C7-8723-2490547CC66D	2023-12-05 00:27:00	0	5
FreeStyle LibreLink	59F01613-3A78-45C7-8723-2490547CC66D	2023-12-05 00:42:00	0	5.1
FreeStyle LibreLink	59F01613-3A78-45C7-8723-2490547CC66D	2023-12-05 00:57:00	0	5.3
FreeStyle LibreLink	59F01613-3A78-45C7-8723-2490547CC66D	2023-12-05 01:12:00	0	5.3
FreeStyle LibreLink	59F01613-3A78-45C7-8723-2490547CC66D	2023-12-05 01:27:00	0	5.2
FreeStyle LibreLink	59F01613-3A78-45C7-8723-2490547CC66D	2023-12-05 01:43:00	0	5.3
FreeStyle LibreLink	59F01613-3A78-45C7-8723-2490547CC66D	2023-12-05 01:58:00	0	5.3
FreeStyle LibreLink	59F01613-3A78-45C7-8723-2490547CC66D	2023-12-05 02:13:00	0	5.1
FreeStyle LibreLink	59F01613-3A78-45C7-8723-2490547CC66D	2023-12-05 02:28:00	0	5.1
FreeStyle LibreLink	59F01613-3A78-45C7-8723-2490547CC66D	2023-12-05 02:43:00	0	5
FreeStyle LibreLink	59F01613-3A78-45C7-8723-2490547CC66D	2023-12-05 02:58:00	0	4.9
FreeStyle LibreLink	59F01613-3A78-45C7-8723-2490547CC66D	2023-12-05 03:13:00	0	5.1
FreeStyle LibreLink	59F01613-3A78-45C7-8723-2490547CC66D	2023-12-05 03:28:00	0	5.3
FreeStyle LibreLink	59F01613-3A78-45C7-8723-2490547CC66D	2023-12-05 03:43:00	0	5.3
FreeStyle LibreLink	59F01613-3A78-45C7-8723-2490547CC66D	2023-12-05 03:58:00	0	5.2
FreeStyle LibreLink	59F01613-3A78-45C7-8723-2490547CC66D	2023-12-05 04:13:00	0	5.2
FreeStyle LibreLink	59F01613-3A78-45C7-8723-2490547CC66D	2023-12-05 04:28:00	0	5.2
FreeStyle LibreLink	59F01613-3A78-45C7-8723-2490547CC66D	2023-12-05 04:43:00	0	5.2
FreeStyle LibreLink	59F01613-3A78-45C7-8723-2490547CC66D	2023-12-05 04:58:00	0	5.2
FreeStyle LibreLink	59F01613-3A78-45C7-8723-2490547CC66D	2023-12-05 05:13:00	0	5.2
FreeStyle LibreLink	59F01613-3A78-45C7-8723-2490547CC66D	2023-12-05 05:28:00	0	5.2
FreeStyle LibreLink	59F01613-3A78-45C7-8723-2490547CC66D	2023-12-05 05:43:00	0	5.2
FreeStyle LibreLink	59F01613-3A78-45C7-8723-2490547CC66D	2023-12-05 05:58:00	0	5.2
FreeStyle LibreLink	59F01613-3A78-45C7-8723-2490547CC66D	2023-12-05 06:13:00	0	5.3
FreeStyle LibreLink	59F01613-3A78-45C7-8723-2490547CC66D	2023-12-05 06:28:00	0	5.4
FreeStyle LibreLink	59F01613-3A78-45C7-8723-2490547CC66D	2023-12-05 06:43:00	0	5.4
FreeStyle LibreLink	59F01613-3A78-45C7-8723-2490547CC66D	2023-12-05 06:59:00	0	5.5
FreeStyle LibreLink	59F01613-3A78-45C7-8723-2490547CC66D	2023-12-05 07:14:00	0	5.2
FreeStyle LibreLink	59F01613-3A78-45C7-8723-2490547CC66D	2023-12-05 07:29:00	0	5
FreeStyle LibreLink	59F01613-3A78-45C7-8723-2490547CC66D	2023-12-05 07:44:00	0	5.1
FreeStyle LibreLink	59F01613-3A78-45C7-8723-2490547CC66D	2023-12-05 07:59:00	0	5.3
FreeStyle LibreLink	59F01613-3A78-45C7-8723-2490547CC66D	2023-12-05 08:16:00	0	5.3
FreeStyle LibreLink	59F01613-3A78-45C7-8723-2490547CC66D	2023-12-05 08:31:00	0	5.4
FreeStyle LibreLink	59F01613-3A78-45C7-8723-2490547CC66D	2023-12-05 08:46:00	0	5.4
FreeStyle LibreLink	59F01613-3A78-45C7-8723-2490547CC66D	2023-12-05 09:01:00	0	5.2
FreeStyle LibreLink	59F01613-3A78-45C7-8723-2490547CC66D	2023-12-05 09:16:00	0	5.3
FreeStyle LibreLink	59F01613-3A78-45C7-8723-2490547CC66D	2023-12-05 09:31:00	0	5.3
FreeStyle LibreLink	59F01613-3A78-45C7-8723-2490547CC66D	2023-12-05 09:46:00	0	5.3
FreeStyle LibreLink	59F01613-3A78-45C7-8723-2490547CC66D	2023-12-05 10:01:00	0	5.2
FreeStyle LibreLink	59F01613-3A78-45C7-8723-2490547CC66D	2023-12-05 10:16:00	0	5.2
FreeStyle LibreLink	59F01613-3A78-45C7-8723-2490547CC66D	2023-12-05 10:31:00	0	5.1
FreeStyle LibreLink	59F01613-3A78-45C7-8723-2490547CC66D	2023-12-05 10:46:00	0	4.9
FreeStyle LibreLink	59F01613-3A78-45C7-8723-2490547CC66D	2023-12-05 11:02:00	0	4.9
FreeStyle LibreLink	59F01613-3A78-45C7-8723-2490547CC66D	2023-12-05 11:17:00	0	4.9
FreeStyle LibreLink	59F01613-3A78-45C7-8723-2490547CC66D	2023-12-05 11:32:00	0	4.8
FreeStyle LibreLink	59F01613-3A78-45C7-8723-2490547CC66D	2023-12-05 11:47:00	0	4.8
FreeStyle LibreLink	59F01613-3A78-45C7-8723-2490547CC66D	2023-12-05 12:02:00	0	4.8
FreeStyle LibreLink	59F01613-3A78-45C7-8723-2490547CC66D	2023-12-05 12:17:00	0	4.8
FreeStyle LibreLink	59F01613-3A78-45C7-8723-2490547CC66D	2023-12-05 12:32:00	0	4.8
FreeStyle LibreLink	59F01613-3A78-45C7-8723-2490547CC66D	2023-12-05 12:47:00	0	4.7
FreeStyle LibreLink	59F01613-3A78-45C7-8723-2490547CC66D	2023-12-05 13:02:00	0	4.8
FreeStyle LibreLink	59F01613-3A78-45C7-8723-2490547CC66D	2023-12-05 13:17:00	0	4.7
FreeStyle LibreLink	59F01613-3A78-45C7-8723-2490547CC66D	2023-12-05 13:32:00	0	4.6
FreeStyle LibreLink	59F01613-3A78-45C7-8723-2490547CC66D	2023-12-05 13:47:00	0	4.5
FreeStyle LibreLink	59F01613-3A78-45C7-8723-2490547CC66D	2023-12-05 14:02:00	0	4.5
FreeStyle LibreLink	59F01613-3A78-45C7-8723-2490547CC66D	2023-12-05 14:17:00	0	4.7
FreeStyle LibreLink	59F01613-3A78-45C7-8723-2490547CC66D	2023-12-05 14:33:00	0	4.4
FreeStyle LibreLink	59F01613-3A78-45C7-8723-2490547CC66D	2023-12-05 14:48:00	0	4.4
FreeStyle LibreLink	59F01613-3A78-45C7-8723-2490547CC66D	2023-12-05 15:03:00	0	4.5
FreeStyle LibreLink	59F01613-3A78-45C7-8723-2490547CC66D	2023-12-05 15:18:00	0	4.5
FreeStyle LibreLink	59F01613-3A78-45C7-8723-2490547CC66D	2023-12-05 15:33:00	0	4.4
FreeStyle LibreLink	59F01613-3A78-45C7-8723-2490547CC66D	2023-12-05 15:48:00	0	4.4
FreeStyle LibreLink	59F01613-3A78-45C7-8723-2490547CC66D	2023-12-05 16:03:00	0	4.4
FreeStyle LibreLink	59F01613-3A78-45C7-8723-2490547CC66D	2023-12-05 16:18:00	0	4.3
FreeStyle LibreLink	59F01613-3A78-45C7-8723-2490547CC66D	2023-12-05 16:33:00	0	4.3
FreeStyle LibreLink	59F01613-3A78-45C7-8723-2490547CC66D	2023-12-05 16:48:00	0	4.2
FreeStyle LibreLink	59F01613-3A78-45C7-8723-2490547CC66D	2023-12-05 17:03:00	0	4.3
FreeStyle LibreLink	59F01613-3A78-45C7-8723-2490547CC66D	2023-12-05 17:19:00	0	4.3
FreeStyle LibreLink	59F01613-3A78-45C7-8723-2490547CC66D	2023-12-05 17:34:00	0	4.4
FreeStyle LibreLink	59F01613-3A78-45C7-8723-2490547CC66D	2023-12-05 17:48:00	0	4.7
FreeStyle LibreLink	59F01613-3A78-45C7-8723-2490547CC66D	2023-12-05 18:03:00	0	4.9
FreeStyle LibreLink	59F01613-3A78-45C7-8723-2490547CC66D	2023-12-05 18:19:00	0	5.1
FreeStyle LibreLink	59F01613-3A78-45C7-8723-2490547CC66D	2023-12-05 18:34:00	0	5.1
FreeStyle LibreLink	59F01613-3A78-45C7-8723-2490547CC66D	2023-12-05 18:49:00	0	5.2
FreeStyle LibreLink	59F01613-3A78-45C7-8723-2490547CC66D	2023-12-05 19:04:00	0	5.2
FreeStyle LibreLink	59F01613-3A78-45C7-8723-2490547CC66D	2023-12-05 19:19:00	0	5.2
FreeStyle LibreLink	59F01613-3A78-45C7-8723-2490547CC66D	2023-12-05 19:34:00	0	5.1
FreeStyle LibreLink	59F01613-3A78-45C7-8723-2490547CC66D	2023-12-05 19:49:00	0	5.1
FreeStyle LibreLink	59F01613-3A78-45C7-8723-2490547CC66D	2023-12-05 20:04:00	0	5
FreeStyle LibreLink	59F01613-3A78-45C7-8723-2490547CC66D	2023-12-05 20:19:00	0	4.9
FreeStyle LibreLink	59F01613-3A78-45C7-8723-2490547CC66D	2023-12-05 20:34:00	0	5
FreeStyle LibreLink	59F01613-3A78-45C7-8723-2490547CC66D	2023-12-05 20:49:00	0	5
FreeStyle LibreLink	59F01613-3A78-45C7-8723-2490547CC66D	2023-12-05 21:04:00	0	4.8
FreeStyle LibreLink	59F01613-3A78-45C7-8723-2490547CC66D	2023-12-05 21:19:00	0	4.7
FreeStyle LibreLink	59F01613-3A78-45C7-8723-2490547CC66D	2023-12-05 21:35:00	0	4.9
FreeStyle LibreLink	59F01613-3A78-45C7-8723-2490547CC66D	2023-12-05 21:51:00	0	4.7
FreeStyle LibreLink	59F01613-3A78-45C7-8723-2490547CC66D	2023-12-05 22:05:00	0	4.6
FreeStyle LibreLink	59F01613-3A78-45C7-8723-2490547CC66D	2023-12-05 22:20:00	0	4.7
FreeStyle LibreLink	59F01613-3A78-45C7-8723-2490547CC66D	2023-12-05 22:35:00	0	4.7
FreeStyle LibreLink	59F01613-3A78-45C7-8723-2490547CC66D	2023-12-05 22:50:00	0	4.8
FreeStyle LibreLink	59F01613-3A78-45C7-8723-2490547CC66D	2023-12-05 23:05:00	0	4.8
FreeStyle LibreLink	59F01613-3A78-45C7-8723-2490547CC66D	2023-12-05 23:24:00	0	4.8
FreeStyle LibreLink	59F01613-3A78-45C7-8723-2490547CC66D	2023-12-05 23:39:00	0	4.8
FreeStyle LibreLink	59F01613-3A78-45C7-8723-2490547CC66D	2023-12-05 23:54:00	0	4.7
FreeStyle LibreLink	59F01613-3A78-45C7-8723-2490547CC66D	13-05-2023 00:09	0	4.7
FreeStyle LibreLink	59F01613-3A78-45C7-8723-2490547CC66D	13-05-2023 00:24	0	4.6
FreeStyle LibreLink	59F01613-3A78-45C7-8723-2490547CC66D	13-05-2023 00:39	0	4.5
FreeStyle LibreLink	59F01613-3A78-45C7-8723-2490547CC66D	13-05-2023 00:54	0	4.3
FreeStyle LibreLink	59F01613-3A78-45C7-8723-2490547CC66D	13-05-2023 01:09	0	4.3
FreeStyle LibreLink	59F01613-3A78-45C7-8723-2490547CC66D	13-05-2023 01:24	0	4.3
FreeStyle LibreLink	59F01613-3A78-45C7-8723-2490547CC66D	13-05-2023 01:39	0	4.4
FreeStyle LibreLink	59F01613-3A78-45C7-8723-2490547CC66D	13-05-2023 01:54	0	4.4
FreeStyle LibreLink	59F01613-3A78-45C7-8723-2490547CC66D	13-05-2023 02:09	0	4.3
FreeStyle LibreLink	59F01613-3A78-45C7-8723-2490547CC66D	13-05-2023 02:24	0	4.3
FreeStyle LibreLink	59F01613-3A78-45C7-8723-2490547CC66D	13-05-2023 02:39	0	4.4
FreeStyle LibreLink	59F01613-3A78-45C7-8723-2490547CC66D	13-05-2023 02:54	0	4.4
FreeStyle LibreLink	59F01613-3A78-45C7-8723-2490547CC66D	13-05-2023 03:09	0	4.3
FreeStyle LibreLink	59F01613-3A78-45C7-8723-2490547CC66D	13-05-2023 03:24	0	4.4
FreeStyle LibreLink	59F01613-3A78-45C7-8723-2490547CC66D	13-05-2023 03:39	0	4.4
FreeStyle LibreLink	59F01613-3A78-45C7-8723-2490547CC66D	13-05-2023 03:54	0	4.3
FreeStyle LibreLink	59F01613-3A78-45C7-8723-2490547CC66D	13-05-2023 04:09	0	4.3
FreeStyle LibreLink	59F01613-3A78-45C7-8723-2490547CC66D	13-05-2023 04:24	0	4.3
FreeStyle LibreLink	59F01613-3A78-45C7-8723-2490547CC66D	13-05-2023 04:39	0	4.4
FreeStyle LibreLink	59F01613-3A78-45C7-8723-2490547CC66D	13-05-2023 04:54	0	4.5
FreeStyle LibreLink	59F01613-3A78-45C7-8723-2490547CC66D	13-05-2023 05:09	0	4.5
FreeStyle LibreLink	59F01613-3A78-45C7-8723-2490547CC66D	13-05-2023 05:24	0	4.5
FreeStyle LibreLink	59F01613-3A78-45C7-8723-2490547CC66D	13-05-2023 05:39	0	4.5
FreeStyle LibreLink	59F01613-3A78-45C7-8723-2490547CC66D	13-05-2023 05:54	0	4.4
FreeStyle LibreLink	59F01613-3A78-45C7-8723-2490547CC66D	13-05-2023 06:09	0	4.4
FreeStyle LibreLink	59F01613-3A78-45C7-8723-2490547CC66D	13-05-2023 06:24	0	4.4
FreeStyle LibreLink	59F01613-3A78-45C7-8723-2490547CC66D	13-05-2023 06:39	0	4.6
FreeStyle LibreLink	59F01613-3A78-45C7-8723-2490547CC66D	13-05-2023 06:54	0	4.6
FreeStyle LibreLink	59F01613-3A78-45C7-8723-2490547CC66D	13-05-2023 07:09	0	4.6
FreeStyle LibreLink	59F01613-3A78-45C7-8723-2490547CC66D	13-05-2023 07:24	0	4.5
FreeStyle LibreLink	59F01613-3A78-45C7-8723-2490547CC66D	13-05-2023 07:39	0	4.6
FreeStyle LibreLink	59F01613-3A78-45C7-8723-2490547CC66D	13-05-2023 07:54	0	4.8
FreeStyle LibreLink	59F01613-3A78-45C7-8723-2490547CC66D	13-05-2023 08:09	0	4.9
FreeStyle LibreLink	59F01613-3A78-45C7-8723-2490547CC66D	13-05-2023 08:24	0	4.8
FreeStyle LibreLink	59F01613-3A78-45C7-8723-2490547CC66D	13-05-2023 08:40	0	4.8
FreeStyle LibreLink	59F01613-3A78-45C7-8723-2490547CC66D	13-05-2023 08:55	0	4.7
FreeStyle LibreLink	59F01613-3A78-45C7-8723-2490547CC66D	13-05-2023 09:10	0	4.6
FreeStyle LibreLink	59F01613-3A78-45C7-8723-2490547CC66D	13-05-2023 09:25	0	4.4
FreeStyle LibreLink	59F01613-3A78-45C7-8723-2490547CC66D	13-05-2023 09:40	0	4.2
FreeStyle LibreLink	59F01613-3A78-45C7-8723-2490547CC66D	13-05-2023 09:56	0	4.1
FreeStyle LibreLink	59F01613-3A78-45C7-8723-2490547CC66D	13-05-2023 10:11	0	4.3
FreeStyle LibreLink	59F01613-3A78-45C7-8723-2490547CC66D	13-05-2023 10:26	0	4.3
FreeStyle LibreLink	59F01613-3A78-45C7-8723-2490547CC66D	13-05-2023 10:41	0	4.4
FreeStyle LibreLink	59F01613-3A78-45C7-8723-2490547CC66D	13-05-2023 10:55	0	4.4
FreeStyle LibreLink	59F01613-3A78-45C7-8723-2490547CC66D	13-05-2023 11:10	0	4.6
FreeStyle LibreLink	59F01613-3A78-45C7-8723-2490547CC66D	13-05-2023 11:25	0	4.6
FreeStyle LibreLink	59F01613-3A78-45C7-8723-2490547CC66D	13-05-2023 11:41	0	4.5
FreeStyle LibreLink	59F01613-3A78-45C7-8723-2490547CC66D	13-05-2023 11:56	0	4.5
FreeStyle LibreLink	59F01613-3A78-45C7-8723-2490547CC66D	13-05-2023 12:11	0	4.5
FreeStyle LibreLink	59F01613-3A78-45C7-8723-2490547CC66D	13-05-2023 12:26	0	4.4
FreeStyle LibreLink	59F01613-3A78-45C7-8723-2490547CC66D	13-05-2023 12:41	0	4.6
FreeStyle LibreLink	59F01613-3A78-45C7-8723-2490547CC66D	13-05-2023 12:56	0	4.8
FreeStyle LibreLink	59F01613-3A78-45C7-8723-2490547CC66D	13-05-2023 13:12	0	4.8
FreeStyle LibreLink	59F01613-3A78-45C7-8723-2490547CC66D	13-05-2023 13:27	0	4.8
FreeStyle LibreLink	59F01613-3A78-45C7-8723-2490547CC66D	13-05-2023 13:42	0	4.9
FreeStyle LibreLink	59F01613-3A78-45C7-8723-2490547CC66D	13-05-2023 13:57	0	5.1
FreeStyle LibreLink	59F01613-3A78-45C7-8723-2490547CC66D	13-05-2023 14:12	0	5.2
FreeStyle LibreLink	59F01613-3A78-45C7-8723-2490547CC66D	13-05-2023 14:27	0	4.9
FreeStyle LibreLink	59F01613-3A78-45C7-8723-2490547CC66D	13-05-2023 14:42	0	4.8
FreeStyle LibreLink	59F01613-3A78-45C7-8723-2490547CC66D	13-05-2023 14:58	0	4.9
FreeStyle LibreLink	59F01613-3A78-45C7-8723-2490547CC66D	13-05-2023 15:13	0	4.7
FreeStyle LibreLink	59F01613-3A78-45C7-8723-2490547CC66D	13-05-2023 15:28	0	4.7
FreeStyle LibreLink	59F01613-3A78-45C7-8723-2490547CC66D	13-05-2023 15:43	0	4.8
FreeStyle LibreLink	59F01613-3A78-45C7-8723-2490547CC66D	13-05-2023 15:58	0	4.8
FreeStyle LibreLink	59F01613-3A78-45C7-8723-2490547CC66D	13-05-2023 16:13	0	4.6
FreeStyle LibreLink	59F01613-3A78-45C7-8723-2490547CC66D	13-05-2023 16:28	0	4.6
FreeStyle LibreLink	59F01613-3A78-45C7-8723-2490547CC66D	13-05-2023 16:43	0	4.6
FreeStyle LibreLink	59F01613-3A78-45C7-8723-2490547CC66D	13-05-2023 16:58	0	4.3
FreeStyle LibreLink	59F01613-3A78-45C7-8723-2490547CC66D	13-05-2023 17:14	0	4.5
FreeStyle LibreLink	59F01613-3A78-45C7-8723-2490547CC66D	13-05-2023 17:29	0	4.4
FreeStyle LibreLink	59F01613-3A78-45C7-8723-2490547CC66D	13-05-2023 17:44	0	4.4
FreeStyle LibreLink	59F01613-3A78-45C7-8723-2490547CC66D	13-05-2023 17:59	0	4.4
FreeStyle LibreLink	59F01613-3A78-45C7-8723-2490547CC66D	13-05-2023 18:14	0	4.4
FreeStyle LibreLink	59F01613-3A78-45C7-8723-2490547CC66D	13-05-2023 18:29	0	4.4
FreeStyle LibreLink	59F01613-3A78-45C7-8723-2490547CC66D	13-05-2023 18:44	0	4.7
FreeStyle LibreLink	59F01613-3A78-45C7-8723-2490547CC66D	13-05-2023 18:59	0	4.8
FreeStyle LibreLink	59F01613-3A78-45C7-8723-2490547CC66D	13-05-2023 19:14	0	4.7
FreeStyle LibreLink	59F01613-3A78-45C7-8723-2490547CC66D	13-05-2023 19:29	0	4.6
FreeStyle LibreLink	59F01613-3A78-45C7-8723-2490547CC66D	13-05-2023 19:44	0	4.7
FreeStyle LibreLink	59F01613-3A78-45C7-8723-2490547CC66D	13-05-2023 20:00	0	4.7
FreeStyle LibreLink	59F01613-3A78-45C7-8723-2490547CC66D	13-05-2023 20:15	0	4.6
FreeStyle LibreLink	59F01613-3A78-45C7-8723-2490547CC66D	13-05-2023 20:30	0	4.6
FreeStyle LibreLink	59F01613-3A78-45C7-8723-2490547CC66D	13-05-2023 20:45	0	4.7
FreeStyle LibreLink	59F01613-3A78-45C7-8723-2490547CC66D	13-05-2023 21:00	0	4.6
FreeStyle LibreLink	59F01613-3A78-45C7-8723-2490547CC66D	13-05-2023 21:15	0	4.6
FreeStyle LibreLink	59F01613-3A78-45C7-8723-2490547CC66D	13-05-2023 21:30	0	4.7
FreeStyle LibreLink	59F01613-3A78-45C7-8723-2490547CC66D	13-05-2023 21:46	0	4.8
FreeStyle LibreLink	59F01613-3A78-45C7-8723-2490547CC66D	13-05-2023 22:01	0	4.6
FreeStyle LibreLink	59F01613-3A78-45C7-8723-2490547CC66D	13-05-2023 22:16	0	4.7
FreeStyle LibreLink	59F01613-3A78-45C7-8723-2490547CC66D	13-05-2023 22:31	0	4.9
FreeStyle LibreLink	59F01613-3A78-45C7-8723-2490547CC66D	13-05-2023 22:46	0	4.9
FreeStyle LibreLink	59F01613-3A78-45C7-8723-2490547CC66D	13-05-2023 23:01	0	4.9
FreeStyle LibreLink	59F01613-3A78-45C7-8723-2490547CC66D	13-05-2023 23:16	0	4.9
FreeStyle LibreLink	59F01613-3A78-45C7-8723-2490547CC66D	14-05-2023 00:20	0	4.3
FreeStyle LibreLink	59F01613-3A78-45C7-8723-2490547CC66D	14-05-2023 00:35	0	4.2
FreeStyle LibreLink	59F01613-3A78-45C7-8723-2490547CC66D	14-05-2023 00:50	0	4
FreeStyle LibreLink	59F01613-3A78-45C7-8723-2490547CC66D	14-05-2023 01:05	0	4.1
FreeStyle LibreLink	59F01613-3A78-45C7-8723-2490547CC66D	14-05-2023 01:20	0	4.2
FreeStyle LibreLink	59F01613-3A78-45C7-8723-2490547CC66D	14-05-2023 01:35	0	4.4
FreeStyle LibreLink	59F01613-3A78-45C7-8723-2490547CC66D	14-05-2023 01:50	0	4.6
FreeStyle LibreLink	59F01613-3A78-45C7-8723-2490547CC66D	14-05-2023 02:05	0	4.5
FreeStyle LibreLink	59F01613-3A78-45C7-8723-2490547CC66D	14-05-2023 02:20	0	4.4
FreeStyle LibreLink	59F01613-3A78-45C7-8723-2490547CC66D	14-05-2023 02:35	0	4.4
FreeStyle LibreLink	59F01613-3A78-45C7-8723-2490547CC66D	14-05-2023 02:50	0	4.6
FreeStyle LibreLink	59F01613-3A78-45C7-8723-2490547CC66D	14-05-2023 03:05	0	4.6
FreeStyle LibreLink	59F01613-3A78-45C7-8723-2490547CC66D	14-05-2023 03:20	0	4.5
FreeStyle LibreLink	59F01613-3A78-45C7-8723-2490547CC66D	14-05-2023 03:35	0	4.3
FreeStyle LibreLink	59F01613-3A78-45C7-8723-2490547CC66D	14-05-2023 03:50	0	4
FreeStyle LibreLink	59F01613-3A78-45C7-8723-2490547CC66D	14-05-2023 04:05	0	4.1
FreeStyle LibreLink	59F01613-3A78-45C7-8723-2490547CC66D	14-05-2023 04:20	0	4.3
FreeStyle LibreLink	59F01613-3A78-45C7-8723-2490547CC66D	14-05-2023 04:35	0	4.3
FreeStyle LibreLink	59F01613-3A78-45C7-8723-2490547CC66D	14-05-2023 04:50	0	4.3
FreeStyle LibreLink	59F01613-3A78-45C7-8723-2490547CC66D	14-05-2023 05:05	0	4.3
FreeStyle LibreLink	59F01613-3A78-45C7-8723-2490547CC66D	14-05-2023 05:20	0	4.3
FreeStyle LibreLink	59F01613-3A78-45C7-8723-2490547CC66D	14-05-2023 05:35	0	4.1
FreeStyle LibreLink	59F01613-3A78-45C7-8723-2490547CC66D	14-05-2023 05:50	0	4
FreeStyle LibreLink	59F01613-3A78-45C7-8723-2490547CC66D	14-05-2023 06:05	0	4.2
FreeStyle LibreLink	59F01613-3A78-45C7-8723-2490547CC66D	14-05-2023 06:20	0	4.2
FreeStyle LibreLink	59F01613-3A78-45C7-8723-2490547CC66D	14-05-2023 06:35	0	4.1
FreeStyle LibreLink	59F01613-3A78-45C7-8723-2490547CC66D	14-05-2023 06:50	0	4.1
FreeStyle LibreLink	59F01613-3A78-45C7-8723-2490547CC66D	14-05-2023 07:05	0	4.2
FreeStyle LibreLink	59F01613-3A78-45C7-8723-2490547CC66D	14-05-2023 07:20	0	4.3
FreeStyle LibreLink	59F01613-3A78-45C7-8723-2490547CC66D	14-05-2023 07:35	0	4.3
FreeStyle LibreLink	59F01613-3A78-45C7-8723-2490547CC66D	14-05-2023 07:50	0	4.3
FreeStyle LibreLink	59F01613-3A78-45C7-8723-2490547CC66D	14-05-2023 08:05	0	4.3
FreeStyle LibreLink	59F01613-3A78-45C7-8723-2490547CC66D	14-05-2023 08:20	0	4.6
FreeStyle LibreLink	59F01613-3A78-45C7-8723-2490547CC66D	14-05-2023 08:35	0	4.9
FreeStyle LibreLink	59F01613-3A78-45C7-8723-2490547CC66D	14-05-2023 08:50	0	5.1
FreeStyle LibreLink	59F01613-3A78-45C7-8723-2490547CC66D	14-05-2023 09:05	0	5.1
FreeStyle LibreLink	59F01613-3A78-45C7-8723-2490547CC66D	14-05-2023 09:21	0	5
FreeStyle LibreLink	59F01613-3A78-45C7-8723-2490547CC66D	14-05-2023 09:36	0	4.8
FreeStyle LibreLink	59F01613-3A78-45C7-8723-2490547CC66D	14-05-2023 09:51	0	4.7
FreeStyle LibreLink	59F01613-3A78-45C7-8723-2490547CC66D	14-05-2023 10:06	0	4.7
FreeStyle LibreLink	59F01613-3A78-45C7-8723-2490547CC66D	14-05-2023 10:21	0	4.6
FreeStyle LibreLink	59F01613-3A78-45C7-8723-2490547CC66D	14-05-2023 10:36	0	4.5
FreeStyle LibreLink	59F01613-3A78-45C7-8723-2490547CC66D	14-05-2023 10:51	0	4.6
FreeStyle LibreLink	59F01613-3A78-45C7-8723-2490547CC66D	14-05-2023 11:06	0	4.5
FreeStyle LibreLink	59F01613-3A78-45C7-8723-2490547CC66D	14-05-2023 11:21	0	4.3
FreeStyle LibreLink	59F01613-3A78-45C7-8723-2490547CC66D	14-05-2023 11:36	0	4.4
FreeStyle LibreLink	59F01613-3A78-45C7-8723-2490547CC66D	14-05-2023 11:51	0	4.4
FreeStyle LibreLink	59F01613-3A78-45C7-8723-2490547CC66D	14-05-2023 12:06	0	4.3
FreeStyle LibreLink	59F01613-3A78-45C7-8723-2490547CC66D	14-05-2023 12:21	0	4.3
FreeStyle LibreLink	59F01613-3A78-45C7-8723-2490547CC66D	14-05-2023 12:36	0	4.4
FreeStyle LibreLink	59F01613-3A78-45C7-8723-2490547CC66D	14-05-2023 12:51	0	4.6
FreeStyle LibreLink	59F01613-3A78-45C7-8723-2490547CC66D	14-05-2023 13:06	0	4.3
FreeStyle LibreLink	59F01613-3A78-45C7-8723-2490547CC66D	14-05-2023 13:22	0	4.4
FreeStyle LibreLink	59F01613-3A78-45C7-8723-2490547CC66D	14-05-2023 13:37	0	4.3
FreeStyle LibreLink	59F01613-3A78-45C7-8723-2490547CC66D	14-05-2023 13:51	0	4.3
FreeStyle LibreLink	59F01613-3A78-45C7-8723-2490547CC66D	14-05-2023 14:07	0	4.3
FreeStyle LibreLink	59F01613-3A78-45C7-8723-2490547CC66D	14-05-2023 14:22	0	4.1
FreeStyle LibreLink	59F01613-3A78-45C7-8723-2490547CC66D	14-05-2023 14:37	0	4.1
FreeStyle LibreLink	59F01613-3A78-45C7-8723-2490547CC66D	14-05-2023 14:52	0	4.1
FreeStyle LibreLink	59F01613-3A78-45C7-8723-2490547CC66D	14-05-2023 15:07	0	4.1
FreeStyle LibreLink	59F01613-3A78-45C7-8723-2490547CC66D	14-05-2023 15:23	0	3.9
FreeStyle LibreLink	59F01613-3A78-45C7-8723-2490547CC66D	14-05-2023 15:38	0	4
FreeStyle LibreLink	59F01613-3A78-45C7-8723-2490547CC66D	14-05-2023 15:53	0	4
FreeStyle LibreLink	59F01613-3A78-45C7-8723-2490547CC66D	14-05-2023 16:08	0	3.9
FreeStyle LibreLink	59F01613-3A78-45C7-8723-2490547CC66D	14-05-2023 16:22	0	3.9
FreeStyle LibreLink	59F01613-3A78-45C7-8723-2490547CC66D	14-05-2023 16:37	0	3.9
FreeStyle LibreLink	59F01613-3A78-45C7-8723-2490547CC66D	14-05-2023 16:53	0	4
FreeStyle LibreLink	59F01613-3A78-45C7-8723-2490547CC66D	14-05-2023 17:08	0	4
FreeStyle LibreLink	59F01613-3A78-45C7-8723-2490547CC66D	14-05-2023 17:23	0	4.1
FreeStyle LibreLink	59F01613-3A78-45C7-8723-2490547CC66D	14-05-2023 17:39	0	4.3
FreeStyle LibreLink	59F01613-3A78-45C7-8723-2490547CC66D	14-05-2023 17:54	0	4.5
FreeStyle LibreLink	59F01613-3A78-45C7-8723-2490547CC66D	14-05-2023 18:09	0	4.4
FreeStyle LibreLink	59F01613-3A78-45C7-8723-2490547CC66D	14-05-2023 18:24	0	4.7
FreeStyle LibreLink	59F01613-3A78-45C7-8723-2490547CC66D	14-05-2023 18:39	0	4.7
FreeStyle LibreLink	59F01613-3A78-45C7-8723-2490547CC66D	14-05-2023 18:54	0	4.6
FreeStyle LibreLink	59F01613-3A78-45C7-8723-2490547CC66D	14-05-2023 19:09	0	4.7
FreeStyle LibreLink	59F01613-3A78-45C7-8723-2490547CC66D	14-05-2023 19:24	0	4.8
FreeStyle LibreLink	59F01613-3A78-45C7-8723-2490547CC66D	14-05-2023 19:39	0	4.8
FreeStyle LibreLink	59F01613-3A78-45C7-8723-2490547CC66D	14-05-2023 19:54	0	4.7
FreeStyle LibreLink	59F01613-3A78-45C7-8723-2490547CC66D	14-05-2023 20:10	0	4.8
FreeStyle LibreLink	59F01613-3A78-45C7-8723-2490547CC66D	14-05-2023 20:25	0	4.7
FreeStyle LibreLink	59F01613-3A78-45C7-8723-2490547CC66D	14-05-2023 20:40	0	4.7
FreeStyle LibreLink	59F01613-3A78-45C7-8723-2490547CC66D	14-05-2023 20:55	0	4.9
FreeStyle LibreLink	59F01613-3A78-45C7-8723-2490547CC66D	14-05-2023 21:10	0	5
FreeStyle LibreLink	59F01613-3A78-45C7-8723-2490547CC66D	14-05-2023 21:25	0	5.2
FreeStyle LibreLink	59F01613-3A78-45C7-8723-2490547CC66D	14-05-2023 21:40	0	5.2
FreeStyle LibreLink	59F01613-3A78-45C7-8723-2490547CC66D	14-05-2023 22:43	0	4.8
FreeStyle LibreLink	59F01613-3A78-45C7-8723-2490547CC66D	14-05-2023 22:58	0	4.9
FreeStyle LibreLink	59F01613-3A78-45C7-8723-2490547CC66D	14-05-2023 23:13	0	5
FreeStyle LibreLink	59F01613-3A78-45C7-8723-2490547CC66D	14-05-2023 23:28	0	5.2
FreeStyle LibreLink	59F01613-3A78-45C7-8723-2490547CC66D	14-05-2023 23:43	0	5.2
FreeStyle LibreLink	59F01613-3A78-45C7-8723-2490547CC66D	14-05-2023 23:58	0	5.2
FreeStyle LibreLink	59F01613-3A78-45C7-8723-2490547CC66D	15-05-2023 00:13	0	5
FreeStyle LibreLink	59F01613-3A78-45C7-8723-2490547CC66D	15-05-2023 00:28	0	4.9
FreeStyle LibreLink	59F01613-3A78-45C7-8723-2490547CC66D	15-05-2023 00:43	0	5
FreeStyle LibreLink	59F01613-3A78-45C7-8723-2490547CC66D	15-05-2023 00:58	0	5.2
FreeStyle LibreLink	59F01613-3A78-45C7-8723-2490547CC66D	15-05-2023 01:13	0	5.2
FreeStyle LibreLink	59F01613-3A78-45C7-8723-2490547CC66D	15-05-2023 01:28	0	5.1
FreeStyle LibreLink	59F01613-3A78-45C7-8723-2490547CC66D	15-05-2023 01:43	0	5.2
FreeStyle LibreLink	59F01613-3A78-45C7-8723-2490547CC66D	15-05-2023 01:58	0	5.2
FreeStyle LibreLink	59F01613-3A78-45C7-8723-2490547CC66D	15-05-2023 02:13	0	5.1
FreeStyle LibreLink	59F01613-3A78-45C7-8723-2490547CC66D	15-05-2023 02:28	0	4.9
FreeStyle LibreLink	59F01613-3A78-45C7-8723-2490547CC66D	15-05-2023 02:43	0	4.7
FreeStyle LibreLink	59F01613-3A78-45C7-8723-2490547CC66D	15-05-2023 02:58	0	5
FreeStyle LibreLink	59F01613-3A78-45C7-8723-2490547CC66D	15-05-2023 03:13	0	5.3
FreeStyle LibreLink	59F01613-3A78-45C7-8723-2490547CC66D	15-05-2023 03:28	0	5.2
FreeStyle LibreLink	59F01613-3A78-45C7-8723-2490547CC66D	15-05-2023 03:43	0	5.1
FreeStyle LibreLink	59F01613-3A78-45C7-8723-2490547CC66D	15-05-2023 03:58	0	5.1
FreeStyle LibreLink	59F01613-3A78-45C7-8723-2490547CC66D	15-05-2023 04:13	0	5.2
FreeStyle LibreLink	59F01613-3A78-45C7-8723-2490547CC66D	15-05-2023 04:28	0	5.1
FreeStyle LibreLink	59F01613-3A78-45C7-8723-2490547CC66D	15-05-2023 04:43	0	4.8
FreeStyle LibreLink	59F01613-3A78-45C7-8723-2490547CC66D	15-05-2023 04:58	0	4.7
FreeStyle LibreLink	59F01613-3A78-45C7-8723-2490547CC66D	15-05-2023 05:13	0	4.8
FreeStyle LibreLink	59F01613-3A78-45C7-8723-2490547CC66D	15-05-2023 05:28	0	5.2
FreeStyle LibreLink	59F01613-3A78-45C7-8723-2490547CC66D	15-05-2023 05:43	0	5.4
FreeStyle LibreLink	59F01613-3A78-45C7-8723-2490547CC66D	15-05-2023 05:58	0	5.3
FreeStyle LibreLink	59F01613-3A78-45C7-8723-2490547CC66D	15-05-2023 06:13	0	5.3
FreeStyle LibreLink	59F01613-3A78-45C7-8723-2490547CC66D	15-05-2023 06:29	0	5.3
FreeStyle LibreLink	59F01613-3A78-45C7-8723-2490547CC66D	15-05-2023 06:44	0	5.2
FreeStyle LibreLink	59F01613-3A78-45C7-8723-2490547CC66D	15-05-2023 06:59	0	5.6
FreeStyle LibreLink	59F01613-3A78-45C7-8723-2490547CC66D	15-05-2023 07:14	0	6.2
FreeStyle LibreLink	59F01613-3A78-45C7-8723-2490547CC66D	15-05-2023 07:29	0	6.4
FreeStyle LibreLink	59F01613-3A78-45C7-8723-2490547CC66D	15-05-2023 07:44	0	6.4
FreeStyle LibreLink	59F01613-3A78-45C7-8723-2490547CC66D	15-05-2023 07:59	0	6.4
FreeStyle LibreLink	59F01613-3A78-45C7-8723-2490547CC66D	15-05-2023 08:14	0	6.1
FreeStyle LibreLink	59F01613-3A78-45C7-8723-2490547CC66D	15-05-2023 08:29	0	5.9
FreeStyle LibreLink	59F01613-3A78-45C7-8723-2490547CC66D	15-05-2023 08:44	0	5.7
FreeStyle LibreLink	59F01613-3A78-45C7-8723-2490547CC66D	15-05-2023 08:59	0	5.5
FreeStyle LibreLink	59F01613-3A78-45C7-8723-2490547CC66D	15-05-2023 09:14	0	5.3
FreeStyle LibreLink	59F01613-3A78-45C7-8723-2490547CC66D	15-05-2023 09:32	0	5.2
FreeStyle LibreLink	59F01613-3A78-45C7-8723-2490547CC66D	15-05-2023 09:47	0	4.9
FreeStyle LibreLink	59F01613-3A78-45C7-8723-2490547CC66D	15-05-2023 10:02	0	4.9
FreeStyle LibreLink	59F01613-3A78-45C7-8723-2490547CC66D	15-05-2023 10:17	0	5.1
FreeStyle LibreLink	59F01613-3A78-45C7-8723-2490547CC66D	15-05-2023 10:32	0	5.1
FreeStyle LibreLink	59F01613-3A78-45C7-8723-2490547CC66D	15-05-2023 10:47	0	5
FreeStyle LibreLink	59F01613-3A78-45C7-8723-2490547CC66D	15-05-2023 11:02	0	5.1
FreeStyle LibreLink	59F01613-3A78-45C7-8723-2490547CC66D	15-05-2023 11:17	0	5.1
FreeStyle LibreLink	59F01613-3A78-45C7-8723-2490547CC66D	15-05-2023 11:32	0	5.2
FreeStyle LibreLink	59F01613-3A78-45C7-8723-2490547CC66D	15-05-2023 11:47	0	5.1
FreeStyle LibreLink	59F01613-3A78-45C7-8723-2490547CC66D	15-05-2023 12:02	0	5.1
FreeStyle LibreLink	59F01613-3A78-45C7-8723-2490547CC66D	15-05-2023 12:17	0	5.1
FreeStyle LibreLink	59F01613-3A78-45C7-8723-2490547CC66D	15-05-2023 12:32	0	5
FreeStyle LibreLink	59F01613-3A78-45C7-8723-2490547CC66D	15-05-2023 12:47	0	4.9
FreeStyle LibreLink	59F01613-3A78-45C7-8723-2490547CC66D	15-05-2023 13:02	0	4.8
FreeStyle LibreLink	59F01613-3A78-45C7-8723-2490547CC66D	15-05-2023 13:17	0	4.8
FreeStyle LibreLink	59F01613-3A78-45C7-8723-2490547CC66D	15-05-2023 13:32	0	4.8
FreeStyle LibreLink	59F01613-3A78-45C7-8723-2490547CC66D	15-05-2023 13:47	0	4.7
FreeStyle LibreLink	59F01613-3A78-45C7-8723-2490547CC66D	15-05-2023 14:02	0	4.7
FreeStyle LibreLink	59F01613-3A78-45C7-8723-2490547CC66D	15-05-2023 14:17	0	4.7
FreeStyle LibreLink	59F01613-3A78-45C7-8723-2490547CC66D	15-05-2023 14:32	0	4.9
FreeStyle LibreLink	59F01613-3A78-45C7-8723-2490547CC66D	15-05-2023 14:47	0	4.7
FreeStyle LibreLink	59F01613-3A78-45C7-8723-2490547CC66D	15-05-2023 15:02	0	4.6
FreeStyle LibreLink	59F01613-3A78-45C7-8723-2490547CC66D	15-05-2023 15:17	0	4.5
FreeStyle LibreLink	59F01613-3A78-45C7-8723-2490547CC66D	15-05-2023 15:33	0	4.6
FreeStyle LibreLink	59F01613-3A78-45C7-8723-2490547CC66D	15-05-2023 15:48	0	4.6
FreeStyle LibreLink	59F01613-3A78-45C7-8723-2490547CC66D	15-05-2023 16:03	0	4.6
FreeStyle LibreLink	59F01613-3A78-45C7-8723-2490547CC66D	15-05-2023 16:18	0	4.6
FreeStyle LibreLink	59F01613-3A78-45C7-8723-2490547CC66D	15-05-2023 16:33	0	4.5
FreeStyle LibreLink	59F01613-3A78-45C7-8723-2490547CC66D	15-05-2023 16:48	0	4.4
FreeStyle LibreLink	59F01613-3A78-45C7-8723-2490547CC66D	15-05-2023 17:03	0	4.4
FreeStyle LibreLink	59F01613-3A78-45C7-8723-2490547CC66D	15-05-2023 17:18	0	4.3
FreeStyle LibreLink	59F01613-3A78-45C7-8723-2490547CC66D	15-05-2023 17:33	0	4.2
FreeStyle LibreLink	59F01613-3A78-45C7-8723-2490547CC66D	15-05-2023 17:48	0	4.3
FreeStyle LibreLink	59F01613-3A78-45C7-8723-2490547CC66D	15-05-2023 18:03	0	4.4
FreeStyle LibreLink	59F01613-3A78-45C7-8723-2490547CC66D	15-05-2023 18:18	0	4.6
FreeStyle LibreLink	59F01613-3A78-45C7-8723-2490547CC66D	15-05-2023 22:08	0	4.9
FreeStyle LibreLink	59F01613-3A78-45C7-8723-2490547CC66D	15-05-2023 22:23	0	4.8
FreeStyle LibreLink	59F01613-3A78-45C7-8723-2490547CC66D	15-05-2023 22:38	0	4.9
FreeStyle LibreLink	59F01613-3A78-45C7-8723-2490547CC66D	15-05-2023 22:53	0	4.9
FreeStyle LibreLink	59F01613-3A78-45C7-8723-2490547CC66D	15-05-2023 23:08	0	5
FreeStyle LibreLink	59F01613-3A78-45C7-8723-2490547CC66D	15-05-2023 23:23	0	5.2
FreeStyle LibreLink	59F01613-3A78-45C7-8723-2490547CC66D	15-05-2023 23:38	0	5
FreeStyle LibreLink	59F01613-3A78-45C7-8723-2490547CC66D	15-05-2023 23:53	0	4.7
FreeStyle LibreLink	59F01613-3A78-45C7-8723-2490547CC66D	16-05-2023 00:08	0	4.6
FreeStyle LibreLink	59F01613-3A78-45C7-8723-2490547CC66D	16-05-2023 00:23	0	5
FreeStyle LibreLink	59F01613-3A78-45C7-8723-2490547CC66D	16-05-2023 00:38	0	5.4
FreeStyle LibreLink	59F01613-3A78-45C7-8723-2490547CC66D	16-05-2023 00:53	0	5.2
FreeStyle LibreLink	59F01613-3A78-45C7-8723-2490547CC66D	16-05-2023 01:08	0	5
FreeStyle LibreLink	59F01613-3A78-45C7-8723-2490547CC66D	16-05-2023 01:23	0	5.1
FreeStyle LibreLink	59F01613-3A78-45C7-8723-2490547CC66D	16-05-2023 01:38	0	5.1
FreeStyle LibreLink	59F01613-3A78-45C7-8723-2490547CC66D	16-05-2023 01:53	0	5
FreeStyle LibreLink	59F01613-3A78-45C7-8723-2490547CC66D	16-05-2023 02:08	0	4.9
FreeStyle LibreLink	59F01613-3A78-45C7-8723-2490547CC66D	16-05-2023 02:23	0	5
FreeStyle LibreLink	59F01613-3A78-45C7-8723-2490547CC66D	16-05-2023 02:38	0	4.9
FreeStyle LibreLink	59F01613-3A78-45C7-8723-2490547CC66D	16-05-2023 02:53	0	4.7
FreeStyle LibreLink	59F01613-3A78-45C7-8723-2490547CC66D	16-05-2023 03:08	0	4.9
FreeStyle LibreLink	59F01613-3A78-45C7-8723-2490547CC66D	16-05-2023 03:23	0	5.2
FreeStyle LibreLink	59F01613-3A78-45C7-8723-2490547CC66D	16-05-2023 03:38	0	5.2
FreeStyle LibreLink	59F01613-3A78-45C7-8723-2490547CC66D	16-05-2023 03:53	0	5
FreeStyle LibreLink	59F01613-3A78-45C7-8723-2490547CC66D	16-05-2023 04:08	0	4.8
FreeStyle LibreLink	59F01613-3A78-45C7-8723-2490547CC66D	16-05-2023 04:23	0	4.8
FreeStyle LibreLink	59F01613-3A78-45C7-8723-2490547CC66D	16-05-2023 04:38	0	4.8
FreeStyle LibreLink	59F01613-3A78-45C7-8723-2490547CC66D	16-05-2023 04:53	0	4.7
FreeStyle LibreLink	59F01613-3A78-45C7-8723-2490547CC66D	16-05-2023 05:08	0	4.7
FreeStyle LibreLink	59F01613-3A78-45C7-8723-2490547CC66D	16-05-2023 05:23	0	4.9
FreeStyle LibreLink	59F01613-3A78-45C7-8723-2490547CC66D	16-05-2023 05:38	0	4.9
FreeStyle LibreLink	59F01613-3A78-45C7-8723-2490547CC66D	16-05-2023 05:54	0	5
FreeStyle LibreLink	59F01613-3A78-45C7-8723-2490547CC66D	16-05-2023 06:09	0	4.9
FreeStyle LibreLink	59F01613-3A78-45C7-8723-2490547CC66D	16-05-2023 06:24	0	4.9
FreeStyle LibreLink	59F01613-3A78-45C7-8723-2490547CC66D	16-05-2023 06:39	0	5.1
FreeStyle LibreLink	59F01613-3A78-45C7-8723-2490547CC66D	16-05-2023 06:54	0	5.1
FreeStyle LibreLink	59F01613-3A78-45C7-8723-2490547CC66D	16-05-2023 07:09	0	5.2
FreeStyle LibreLink	59F01613-3A78-45C7-8723-2490547CC66D	16-05-2023 07:24	0	5.3
FreeStyle LibreLink	59F01613-3A78-45C7-8723-2490547CC66D	16-05-2023 07:39	0	5.4
FreeStyle LibreLink	59F01613-3A78-45C7-8723-2490547CC66D	16-05-2023 07:54	0	5.5
FreeStyle LibreLink	59F01613-3A78-45C7-8723-2490547CC66D	16-05-2023 08:09	0	5.6
FreeStyle LibreLink	59F01613-3A78-45C7-8723-2490547CC66D	16-05-2023 08:24	0	5.7
FreeStyle LibreLink	59F01613-3A78-45C7-8723-2490547CC66D	16-05-2023 08:40	0	5.7
FreeStyle LibreLink	59F01613-3A78-45C7-8723-2490547CC66D	16-05-2023 08:55	0	5.3
FreeStyle LibreLink	59F01613-3A78-45C7-8723-2490547CC66D	16-05-2023 09:11	0	5.3
FreeStyle LibreLink	59F01613-3A78-45C7-8723-2490547CC66D	16-05-2023 09:26	0	5.2
FreeStyle LibreLink	59F01613-3A78-45C7-8723-2490547CC66D	16-05-2023 09:41	0	5.1
FreeStyle LibreLink	59F01613-3A78-45C7-8723-2490547CC66D	16-05-2023 09:56	0	4.9
FreeStyle LibreLink	59F01613-3A78-45C7-8723-2490547CC66D	16-05-2023 10:11	0	4.9
FreeStyle LibreLink	59F01613-3A78-45C7-8723-2490547CC66D	16-05-2023 10:26	0	4.8
FreeStyle LibreLink	59F01613-3A78-45C7-8723-2490547CC66D	16-05-2023 10:42	0	4.8
FreeStyle LibreLink	59F01613-3A78-45C7-8723-2490547CC66D	16-05-2023 10:57	0	4.8
FreeStyle LibreLink	59F01613-3A78-45C7-8723-2490547CC66D	16-05-2023 11:12	0	4.8
FreeStyle LibreLink	59F01613-3A78-45C7-8723-2490547CC66D	16-05-2023 11:27	0	4.8
FreeStyle LibreLink	59F01613-3A78-45C7-8723-2490547CC66D	16-05-2023 11:42	0	4.8
FreeStyle LibreLink	59F01613-3A78-45C7-8723-2490547CC66D	16-05-2023 11:57	0	4.7
FreeStyle LibreLink	59F01613-3A78-45C7-8723-2490547CC66D	16-05-2023 12:12	0	4.6
FreeStyle LibreLink	59F01613-3A78-45C7-8723-2490547CC66D	16-05-2023 12:27	0	4.4
FreeStyle LibreLink	59F01613-3A78-45C7-8723-2490547CC66D	16-05-2023 12:42	0	4.5
FreeStyle LibreLink	59F01613-3A78-45C7-8723-2490547CC66D	16-05-2023 12:57	0	4.6
FreeStyle LibreLink	59F01613-3A78-45C7-8723-2490547CC66D	16-05-2023 13:12	0	4.6
FreeStyle LibreLink	59F01613-3A78-45C7-8723-2490547CC66D	16-05-2023 13:27	0	4.7
FreeStyle LibreLink	59F01613-3A78-45C7-8723-2490547CC66D	16-05-2023 13:42	0	4.6
FreeStyle LibreLink	59F01613-3A78-45C7-8723-2490547CC66D	16-05-2023 13:57	0	4.6
FreeStyle LibreLink	59F01613-3A78-45C7-8723-2490547CC66D	16-05-2023 14:12	0	4.6
FreeStyle LibreLink	59F01613-3A78-45C7-8723-2490547CC66D	16-05-2023 14:27	0	4.7
FreeStyle LibreLink	59F01613-3A78-45C7-8723-2490547CC66D	16-05-2023 14:42	0	4.7
FreeStyle LibreLink	59F01613-3A78-45C7-8723-2490547CC66D	16-05-2023 14:57	0	4.6
FreeStyle LibreLink	59F01613-3A78-45C7-8723-2490547CC66D	16-05-2023 15:12	0	4.5
FreeStyle LibreLink	59F01613-3A78-45C7-8723-2490547CC66D	16-05-2023 15:27	0	4.4
FreeStyle LibreLink	59F01613-3A78-45C7-8723-2490547CC66D	16-05-2023 15:42	0	4.4
FreeStyle LibreLink	59F01613-3A78-45C7-8723-2490547CC66D	16-05-2023 15:57	0	4.5
FreeStyle LibreLink	59F01613-3A78-45C7-8723-2490547CC66D	16-05-2023 16:13	0	4.5
FreeStyle LibreLink	59F01613-3A78-45C7-8723-2490547CC66D	16-05-2023 16:28	0	4.5
FreeStyle LibreLink	59F01613-3A78-45C7-8723-2490547CC66D	16-05-2023 16:43	0	4.6
FreeStyle LibreLink	59F01613-3A78-45C7-8723-2490547CC66D	16-05-2023 16:58	0	4.7
FreeStyle LibreLink	59F01613-3A78-45C7-8723-2490547CC66D	16-05-2023 17:13	0	4.9
FreeStyle LibreLink	59F01613-3A78-45C7-8723-2490547CC66D	16-05-2023 17:28	0	5
FreeStyle LibreLink	59F01613-3A78-45C7-8723-2490547CC66D	16-05-2023 17:43	0	5.1
FreeStyle LibreLink	59F01613-3A78-45C7-8723-2490547CC66D	16-05-2023 17:58	0	5.1
FreeStyle LibreLink	59F01613-3A78-45C7-8723-2490547CC66D	16-05-2023 18:13	0	5
FreeStyle LibreLink	59F01613-3A78-45C7-8723-2490547CC66D	16-05-2023 18:29	0	4.9
FreeStyle LibreLink	59F01613-3A78-45C7-8723-2490547CC66D	16-05-2023 18:44	0	5
FreeStyle LibreLink	59F01613-3A78-45C7-8723-2490547CC66D	16-05-2023 18:59	0	4.9
FreeStyle LibreLink	59F01613-3A78-45C7-8723-2490547CC66D	16-05-2023 19:14	0	5
FreeStyle LibreLink	59F01613-3A78-45C7-8723-2490547CC66D	16-05-2023 19:29	0	5.2
FreeStyle LibreLink	59F01613-3A78-45C7-8723-2490547CC66D	16-05-2023 22:49	0	4.9
FreeStyle LibreLink	59F01613-3A78-45C7-8723-2490547CC66D	16-05-2023 23:04	0	4.8
FreeStyle LibreLink	59F01613-3A78-45C7-8723-2490547CC66D	16-05-2023 23:19	0	4.9
FreeStyle LibreLink	59F01613-3A78-45C7-8723-2490547CC66D	16-05-2023 23:34	0	5
FreeStyle LibreLink	59F01613-3A78-45C7-8723-2490547CC66D	16-05-2023 23:49	0	4.9
FreeStyle LibreLink	59F01613-3A78-45C7-8723-2490547CC66D	17-05-2023 00:04	0	4.7
FreeStyle LibreLink	59F01613-3A78-45C7-8723-2490547CC66D	17-05-2023 00:19	0	4.6
FreeStyle LibreLink	59F01613-3A78-45C7-8723-2490547CC66D	17-05-2023 00:34	0	4.6
FreeStyle LibreLink	59F01613-3A78-45C7-8723-2490547CC66D	17-05-2023 00:49	0	4.4
FreeStyle LibreLink	59F01613-3A78-45C7-8723-2490547CC66D	17-05-2023 01:04	0	4.5
FreeStyle LibreLink	59F01613-3A78-45C7-8723-2490547CC66D	17-05-2023 01:19	0	4.6
FreeStyle LibreLink	59F01613-3A78-45C7-8723-2490547CC66D	17-05-2023 01:34	0	4.6
FreeStyle LibreLink	59F01613-3A78-45C7-8723-2490547CC66D	17-05-2023 01:49	0	4.5
FreeStyle LibreLink	59F01613-3A78-45C7-8723-2490547CC66D	17-05-2023 02:04	0	4.4
FreeStyle LibreLink	59F01613-3A78-45C7-8723-2490547CC66D	17-05-2023 02:19	0	4.4
FreeStyle LibreLink	59F01613-3A78-45C7-8723-2490547CC66D	17-05-2023 02:34	0	4.4
FreeStyle LibreLink	59F01613-3A78-45C7-8723-2490547CC66D	17-05-2023 02:49	0	4.3
FreeStyle LibreLink	59F01613-3A78-45C7-8723-2490547CC66D	17-05-2023 03:04	0	4.3
FreeStyle LibreLink	59F01613-3A78-45C7-8723-2490547CC66D	17-05-2023 03:19	0	4.3
FreeStyle LibreLink	59F01613-3A78-45C7-8723-2490547CC66D	17-05-2023 03:34	0	4.4
FreeStyle LibreLink	59F01613-3A78-45C7-8723-2490547CC66D	17-05-2023 03:49	0	4.3
FreeStyle LibreLink	59F01613-3A78-45C7-8723-2490547CC66D	17-05-2023 04:04	0	4.2
FreeStyle LibreLink	59F01613-3A78-45C7-8723-2490547CC66D	17-05-2023 04:19	0	4.3
FreeStyle LibreLink	59F01613-3A78-45C7-8723-2490547CC66D	17-05-2023 04:34	0	4.4
FreeStyle LibreLink	59F01613-3A78-45C7-8723-2490547CC66D	17-05-2023 04:49	0	4.5
FreeStyle LibreLink	59F01613-3A78-45C7-8723-2490547CC66D	17-05-2023 05:04	0	4.4
FreeStyle LibreLink	59F01613-3A78-45C7-8723-2490547CC66D	17-05-2023 05:19	0	4.4
FreeStyle LibreLink	59F01613-3A78-45C7-8723-2490547CC66D	17-05-2023 05:34	0	4.4
FreeStyle LibreLink	59F01613-3A78-45C7-8723-2490547CC66D	17-05-2023 05:49	0	4.4
FreeStyle LibreLink	59F01613-3A78-45C7-8723-2490547CC66D	17-05-2023 06:04	0	4.6
FreeStyle LibreLink	59F01613-3A78-45C7-8723-2490547CC66D	17-05-2023 06:19	0	4.7
FreeStyle LibreLink	59F01613-3A78-45C7-8723-2490547CC66D	17-05-2023 06:34	0	4.8
FreeStyle LibreLink	59F01613-3A78-45C7-8723-2490547CC66D	17-05-2023 06:49	0	4.8
FreeStyle LibreLink	59F01613-3A78-45C7-8723-2490547CC66D	17-05-2023 07:04	0	5
FreeStyle LibreLink	59F01613-3A78-45C7-8723-2490547CC66D	17-05-2023 07:19	0	5.3
FreeStyle LibreLink	59F01613-3A78-45C7-8723-2490547CC66D	17-05-2023 07:34	0	5.6
FreeStyle LibreLink	59F01613-3A78-45C7-8723-2490547CC66D	17-05-2023 07:49	0	5.8
FreeStyle LibreLink	59F01613-3A78-45C7-8723-2490547CC66D	17-05-2023 08:04	0	5.9
FreeStyle LibreLink	59F01613-3A78-45C7-8723-2490547CC66D	17-05-2023 08:20	0	5.7
FreeStyle LibreLink	59F01613-3A78-45C7-8723-2490547CC66D	17-05-2023 08:35	0	5.8
FreeStyle LibreLink	59F01613-3A78-45C7-8723-2490547CC66D	17-05-2023 08:50	0	5.8
FreeStyle LibreLink	59F01613-3A78-45C7-8723-2490547CC66D	17-05-2023 09:05	0	5.7
FreeStyle LibreLink	59F01613-3A78-45C7-8723-2490547CC66D	17-05-2023 09:20	0	5.7
FreeStyle LibreLink	59F01613-3A78-45C7-8723-2490547CC66D	17-05-2023 09:35	0	5.3
FreeStyle LibreLink	59F01613-3A78-45C7-8723-2490547CC66D	17-05-2023 09:50	0	5.2
FreeStyle LibreLink	59F01613-3A78-45C7-8723-2490547CC66D	17-05-2023 10:05	0	5.1
FreeStyle LibreLink	59F01613-3A78-45C7-8723-2490547CC66D	17-05-2023 10:20	0	4.8
FreeStyle LibreLink	59F01613-3A78-45C7-8723-2490547CC66D	17-05-2023 10:35	0	4.8
FreeStyle LibreLink	59F01613-3A78-45C7-8723-2490547CC66D	17-05-2023 10:51	0	4.8
FreeStyle LibreLink	59F01613-3A78-45C7-8723-2490547CC66D	17-05-2023 11:06	0	4.8
FreeStyle LibreLink	59F01613-3A78-45C7-8723-2490547CC66D	17-05-2023 11:21	0	4.6
FreeStyle LibreLink	59F01613-3A78-45C7-8723-2490547CC66D	17-05-2023 11:36	0	4.4
FreeStyle LibreLink	59F01613-3A78-45C7-8723-2490547CC66D	17-05-2023 11:51	0	4.6
FreeStyle LibreLink	59F01613-3A78-45C7-8723-2490547CC66D	17-05-2023 12:06	0	4.6
FreeStyle LibreLink	59F01613-3A78-45C7-8723-2490547CC66D	17-05-2023 12:21	0	4.4
FreeStyle LibreLink	59F01613-3A78-45C7-8723-2490547CC66D	17-05-2023 12:36	0	4.4
FreeStyle LibreLink	59F01613-3A78-45C7-8723-2490547CC66D	17-05-2023 12:52	0	4.6
FreeStyle LibreLink	59F01613-3A78-45C7-8723-2490547CC66D	17-05-2023 13:07	0	4.5
FreeStyle LibreLink	59F01613-3A78-45C7-8723-2490547CC66D	17-05-2023 13:22	0	4.4
FreeStyle LibreLink	59F01613-3A78-45C7-8723-2490547CC66D	17-05-2023 13:37	0	4.6
FreeStyle LibreLink	59F01613-3A78-45C7-8723-2490547CC66D	17-05-2023 13:52	0	4.9
FreeStyle LibreLink	59F01613-3A78-45C7-8723-2490547CC66D	17-05-2023 14:07	0	4.8
FreeStyle LibreLink	59F01613-3A78-45C7-8723-2490547CC66D	17-05-2023 14:22	0	4.7
FreeStyle LibreLink	59F01613-3A78-45C7-8723-2490547CC66D	17-05-2023 14:37	0	4.7
FreeStyle LibreLink	59F01613-3A78-45C7-8723-2490547CC66D	17-05-2023 14:52	0	4.6
FreeStyle LibreLink	59F01613-3A78-45C7-8723-2490547CC66D	17-05-2023 15:07	0	4.4
FreeStyle LibreLink	59F01613-3A78-45C7-8723-2490547CC66D	17-05-2023 15:22	0	4.4
FreeStyle LibreLink	59F01613-3A78-45C7-8723-2490547CC66D	17-05-2023 15:37	0	4.4
FreeStyle LibreLink	59F01613-3A78-45C7-8723-2490547CC66D	17-05-2023 15:53	0	4.6
FreeStyle LibreLink	59F01613-3A78-45C7-8723-2490547CC66D	17-05-2023 16:08	0	4.6
FreeStyle LibreLink	59F01613-3A78-45C7-8723-2490547CC66D	17-05-2023 16:23	0	4.4
FreeStyle LibreLink	59F01613-3A78-45C7-8723-2490547CC66D	17-05-2023 16:38	0	4.2
FreeStyle LibreLink	59F01613-3A78-45C7-8723-2490547CC66D	17-05-2023 16:53	0	4.3
FreeStyle LibreLink	59F01613-3A78-45C7-8723-2490547CC66D	17-05-2023 17:08	0	4.3
FreeStyle LibreLink	59F01613-3A78-45C7-8723-2490547CC66D	17-05-2023 17:23	0	4.3
FreeStyle LibreLink	59F01613-3A78-45C7-8723-2490547CC66D	17-05-2023 17:38	0	4.2
FreeStyle LibreLink	59F01613-3A78-45C7-8723-2490547CC66D	17-05-2023 17:53	0	4.2
FreeStyle LibreLink	59F01613-3A78-45C7-8723-2490547CC66D	17-05-2023 18:08	0	4.2
FreeStyle LibreLink	59F01613-3A78-45C7-8723-2490547CC66D	17-05-2023 18:23	0	4.2
FreeStyle LibreLink	59F01613-3A78-45C7-8723-2490547CC66D	17-05-2023 18:38	0	4.1
FreeStyle LibreLink	59F01613-3A78-45C7-8723-2490547CC66D	17-05-2023 18:53	0	4.1
FreeStyle LibreLink	59F01613-3A78-45C7-8723-2490547CC66D	17-05-2023 19:08	0	4.2
FreeStyle LibreLink	59F01613-3A78-45C7-8723-2490547CC66D	17-05-2023 19:25	0	4.3
FreeStyle LibreLink	59F01613-3A78-45C7-8723-2490547CC66D	17-05-2023 19:40	0	4.5
FreeStyle LibreLink	59F01613-3A78-45C7-8723-2490547CC66D	17-05-2023 19:54	0	4.6
FreeStyle LibreLink	59F01613-3A78-45C7-8723-2490547CC66D	17-05-2023 20:09	0	4.6
FreeStyle LibreLink	59F01613-3A78-45C7-8723-2490547CC66D	17-05-2023 20:24	0	4.7
FreeStyle LibreLink	59F01613-3A78-45C7-8723-2490547CC66D	17-05-2023 20:39	0	4.7
FreeStyle LibreLink	59F01613-3A78-45C7-8723-2490547CC66D	17-05-2023 20:54	0	4.7
FreeStyle LibreLink	59F01613-3A78-45C7-8723-2490547CC66D	17-05-2023 22:13	0	4.6
FreeStyle LibreLink	59F01613-3A78-45C7-8723-2490547CC66D	17-05-2023 22:28	0	4.6
FreeStyle LibreLink	59F01613-3A78-45C7-8723-2490547CC66D	17-05-2023 22:43	0	4.7
FreeStyle LibreLink	59F01613-3A78-45C7-8723-2490547CC66D	17-05-2023 22:58	0	5
FreeStyle LibreLink	59F01613-3A78-45C7-8723-2490547CC66D	17-05-2023 23:13	0	5.1
FreeStyle LibreLink	59F01613-3A78-45C7-8723-2490547CC66D	17-05-2023 23:28	0	4.9
FreeStyle LibreLink	59F01613-3A78-45C7-8723-2490547CC66D	17-05-2023 23:43	0	4.8
FreeStyle LibreLink	59F01613-3A78-45C7-8723-2490547CC66D	17-05-2023 23:58	0	4.8
FreeStyle LibreLink	59F01613-3A78-45C7-8723-2490547CC66D	18-05-2023 00:13	0	4.9
FreeStyle LibreLink	59F01613-3A78-45C7-8723-2490547CC66D	18-05-2023 00:28	0	4.9
FreeStyle LibreLink	59F01613-3A78-45C7-8723-2490547CC66D	18-05-2023 00:43	0	4.8
FreeStyle LibreLink	59F01613-3A78-45C7-8723-2490547CC66D	18-05-2023 00:58	0	4.9
FreeStyle LibreLink	59F01613-3A78-45C7-8723-2490547CC66D	18-05-2023 01:13	0	4.9
FreeStyle LibreLink	59F01613-3A78-45C7-8723-2490547CC66D	18-05-2023 01:28	0	4.8
FreeStyle LibreLink	59F01613-3A78-45C7-8723-2490547CC66D	18-05-2023 01:43	0	4.8
FreeStyle LibreLink	59F01613-3A78-45C7-8723-2490547CC66D	18-05-2023 01:58	0	4.8
FreeStyle LibreLink	59F01613-3A78-45C7-8723-2490547CC66D	18-05-2023 02:13	0	4.8
FreeStyle LibreLink	59F01613-3A78-45C7-8723-2490547CC66D	18-05-2023 02:28	0	4.9
FreeStyle LibreLink	59F01613-3A78-45C7-8723-2490547CC66D	18-05-2023 02:43	0	5.1
FreeStyle LibreLink	59F01613-3A78-45C7-8723-2490547CC66D	18-05-2023 02:58	0	5
FreeStyle LibreLink	59F01613-3A78-45C7-8723-2490547CC66D	18-05-2023 03:13	0	4.9
FreeStyle LibreLink	59F01613-3A78-45C7-8723-2490547CC66D	18-05-2023 03:28	0	4.8
FreeStyle LibreLink	59F01613-3A78-45C7-8723-2490547CC66D	18-05-2023 03:43	0	4.9
FreeStyle LibreLink	59F01613-3A78-45C7-8723-2490547CC66D	18-05-2023 03:58	0	4.8
FreeStyle LibreLink	59F01613-3A78-45C7-8723-2490547CC66D	18-05-2023 04:13	0	4.7
FreeStyle LibreLink	59F01613-3A78-45C7-8723-2490547CC66D	18-05-2023 04:28	0	4.7
FreeStyle LibreLink	59F01613-3A78-45C7-8723-2490547CC66D	18-05-2023 04:43	0	4.7
FreeStyle LibreLink	59F01613-3A78-45C7-8723-2490547CC66D	18-05-2023 04:58	0	4.6
FreeStyle LibreLink	59F01613-3A78-45C7-8723-2490547CC66D	18-05-2023 05:13	0	4.7
FreeStyle LibreLink	59F01613-3A78-45C7-8723-2490547CC66D	18-05-2023 05:28	0	4.9
FreeStyle LibreLink	59F01613-3A78-45C7-8723-2490547CC66D	18-05-2023 05:43	0	4.9
FreeStyle LibreLink	59F01613-3A78-45C7-8723-2490547CC66D	18-05-2023 05:59	0	4.5
FreeStyle LibreLink	59F01613-3A78-45C7-8723-2490547CC66D	18-05-2023 06:14	0	4.5
FreeStyle LibreLink	59F01613-3A78-45C7-8723-2490547CC66D	18-05-2023 06:29	0	4.7
FreeStyle LibreLink	59F01613-3A78-45C7-8723-2490547CC66D	18-05-2023 06:44	0	4.8
FreeStyle LibreLink	59F01613-3A78-45C7-8723-2490547CC66D	18-05-2023 06:59	0	5.1
FreeStyle LibreLink	59F01613-3A78-45C7-8723-2490547CC66D	18-05-2023 07:14	0	5.3
FreeStyle LibreLink	59F01613-3A78-45C7-8723-2490547CC66D	18-05-2023 07:29	0	5.3
FreeStyle LibreLink	59F01613-3A78-45C7-8723-2490547CC66D	18-05-2023 07:44	0	5.4
FreeStyle LibreLink	59F01613-3A78-45C7-8723-2490547CC66D	18-05-2023 07:59	0	5.4
FreeStyle LibreLink	59F01613-3A78-45C7-8723-2490547CC66D	18-05-2023 08:14	0	5.2
FreeStyle LibreLink	59F01613-3A78-45C7-8723-2490547CC66D	18-05-2023 08:29	0	5
FreeStyle LibreLink	59F01613-3A78-45C7-8723-2490547CC66D	18-05-2023 08:44	0	4.9
FreeStyle LibreLink	59F01613-3A78-45C7-8723-2490547CC66D	18-05-2023 09:01	0	4.8
FreeStyle LibreLink	59F01613-3A78-45C7-8723-2490547CC66D	18-05-2023 09:16	0	4.7
FreeStyle LibreLink	59F01613-3A78-45C7-8723-2490547CC66D	18-05-2023 09:31	0	4.7
FreeStyle LibreLink	59F01613-3A78-45C7-8723-2490547CC66D	18-05-2023 09:46	0	4.8
FreeStyle LibreLink	59F01613-3A78-45C7-8723-2490547CC66D	18-05-2023 10:01	0	4.8
FreeStyle LibreLink	59F01613-3A78-45C7-8723-2490547CC66D	18-05-2023 10:16	0	4.7
FreeStyle LibreLink	59F01613-3A78-45C7-8723-2490547CC66D	18-05-2023 10:31	0	4.7
FreeStyle LibreLink	59F01613-3A78-45C7-8723-2490547CC66D	18-05-2023 10:46	0	4.7
FreeStyle LibreLink	59F01613-3A78-45C7-8723-2490547CC66D	18-05-2023 11:01	0	4.7
FreeStyle LibreLink	59F01613-3A78-45C7-8723-2490547CC66D	18-05-2023 11:16	0	4.7
FreeStyle LibreLink	59F01613-3A78-45C7-8723-2490547CC66D	18-05-2023 11:31	0	4.6
FreeStyle LibreLink	59F01613-3A78-45C7-8723-2490547CC66D	18-05-2023 11:46	0	4.6
FreeStyle LibreLink	59F01613-3A78-45C7-8723-2490547CC66D	18-05-2023 12:01	0	4.5
FreeStyle LibreLink	59F01613-3A78-45C7-8723-2490547CC66D	18-05-2023 12:16	0	4.6
FreeStyle LibreLink	59F01613-3A78-45C7-8723-2490547CC66D	18-05-2023 12:31	0	4.6
FreeStyle LibreLink	59F01613-3A78-45C7-8723-2490547CC66D	18-05-2023 12:47	0	4.6
FreeStyle LibreLink	59F01613-3A78-45C7-8723-2490547CC66D	18-05-2023 13:02	0	4.7
FreeStyle LibreLink	59F01613-3A78-45C7-8723-2490547CC66D	18-05-2023 13:17	0	4.7
FreeStyle LibreLink	59F01613-3A78-45C7-8723-2490547CC66D	18-05-2023 13:32	0	4.6
FreeStyle LibreLink	59F01613-3A78-45C7-8723-2490547CC66D	18-05-2023 13:47	0	4.6
FreeStyle LibreLink	59F01613-3A78-45C7-8723-2490547CC66D	18-05-2023 14:02	0	4.6
FreeStyle LibreLink	59F01613-3A78-45C7-8723-2490547CC66D	18-05-2023 14:17	0	4.5
FreeStyle LibreLink	59F01613-3A78-45C7-8723-2490547CC66D	18-05-2023 14:32	0	4.5
FreeStyle LibreLink	59F01613-3A78-45C7-8723-2490547CC66D	18-05-2023 14:47	0	4.5
FreeStyle LibreLink	59F01613-3A78-45C7-8723-2490547CC66D	18-05-2023 15:02	0	4.4
FreeStyle LibreLink	59F01613-3A78-45C7-8723-2490547CC66D	18-05-2023 15:17	0	4.3
FreeStyle LibreLink	59F01613-3A78-45C7-8723-2490547CC66D	18-05-2023 15:33	0	4.3
FreeStyle LibreLink	59F01613-3A78-45C7-8723-2490547CC66D	18-05-2023 15:48	0	4.4
FreeStyle LibreLink	59F01613-3A78-45C7-8723-2490547CC66D	18-05-2023 16:03	0	4.3
FreeStyle LibreLink	59F01613-3A78-45C7-8723-2490547CC66D	18-05-2023 16:18	0	4.3
FreeStyle LibreLink	59F01613-3A78-45C7-8723-2490547CC66D	18-05-2023 16:33	0	4.2
FreeStyle LibreLink	59F01613-3A78-45C7-8723-2490547CC66D	18-05-2023 16:48	0	4.2
FreeStyle LibreLink	59F01613-3A78-45C7-8723-2490547CC66D	18-05-2023 17:03	0	4.1
FreeStyle LibreLink	59F01613-3A78-45C7-8723-2490547CC66D	18-05-2023 17:18	0	4
FreeStyle LibreLink	59F01613-3A78-45C7-8723-2490547CC66D	18-05-2023 17:33	0	4.1
FreeStyle LibreLink	59F01613-3A78-45C7-8723-2490547CC66D	18-05-2023 17:48	0	4.2
FreeStyle LibreLink	59F01613-3A78-45C7-8723-2490547CC66D	18-05-2023 18:03	0	4.1
FreeStyle LibreLink	59F01613-3A78-45C7-8723-2490547CC66D	18-05-2023 18:19	0	4.1
FreeStyle LibreLink	59F01613-3A78-45C7-8723-2490547CC66D	18-05-2023 18:34	0	4.3
FreeStyle LibreLink	59F01613-3A78-45C7-8723-2490547CC66D	18-05-2023 18:49	0	4.7
FreeStyle LibreLink	59F01613-3A78-45C7-8723-2490547CC66D	18-05-2023 19:04	0	4.8
FreeStyle LibreLink	59F01613-3A78-45C7-8723-2490547CC66D	18-05-2023 19:19	0	4.8
FreeStyle LibreLink	59F01613-3A78-45C7-8723-2490547CC66D	18-05-2023 19:34	0	4.7
FreeStyle LibreLink	59F01613-3A78-45C7-8723-2490547CC66D	18-05-2023 19:50	0	4.8
FreeStyle LibreLink	59F01613-3A78-45C7-8723-2490547CC66D	18-05-2023 20:05	0	4.7
FreeStyle LibreLink	59F01613-3A78-45C7-8723-2490547CC66D	18-05-2023 20:20	0	4.7
FreeStyle LibreLink	59F01613-3A78-45C7-8723-2490547CC66D	18-05-2023 20:35	0	4.8
FreeStyle LibreLink	59F01613-3A78-45C7-8723-2490547CC66D	18-05-2023 20:50	0	4.9
FreeStyle LibreLink	59F01613-3A78-45C7-8723-2490547CC66D	18-05-2023 21:05	0	5
FreeStyle LibreLink	59F01613-3A78-45C7-8723-2490547CC66D	18-05-2023 22:39	0	4.8
FreeStyle LibreLink	59F01613-3A78-45C7-8723-2490547CC66D	18-05-2023 22:54	0	4.8
FreeStyle LibreLink	59F01613-3A78-45C7-8723-2490547CC66D	18-05-2023 23:09	0	4.9
FreeStyle LibreLink	59F01613-3A78-45C7-8723-2490547CC66D	18-05-2023 23:24	0	4.8
FreeStyle LibreLink	59F01613-3A78-45C7-8723-2490547CC66D	18-05-2023 23:39	0	4.7
FreeStyle LibreLink	59F01613-3A78-45C7-8723-2490547CC66D	18-05-2023 23:54	0	4.5
FreeStyle LibreLink	59F01613-3A78-45C7-8723-2490547CC66D	19-05-2023 00:09	0	4.4
FreeStyle LibreLink	59F01613-3A78-45C7-8723-2490547CC66D	19-05-2023 00:24	0	4.5
FreeStyle LibreLink	59F01613-3A78-45C7-8723-2490547CC66D	19-05-2023 00:39	0	4.6
FreeStyle LibreLink	59F01613-3A78-45C7-8723-2490547CC66D	19-05-2023 00:54	0	4.6
FreeStyle LibreLink	59F01613-3A78-45C7-8723-2490547CC66D	19-05-2023 01:09	0	4.5
FreeStyle LibreLink	59F01613-3A78-45C7-8723-2490547CC66D	19-05-2023 01:24	0	4.6
FreeStyle LibreLink	59F01613-3A78-45C7-8723-2490547CC66D	19-05-2023 01:39	0	4.5
FreeStyle LibreLink	59F01613-3A78-45C7-8723-2490547CC66D	19-05-2023 01:54	0	4.4
FreeStyle LibreLink	59F01613-3A78-45C7-8723-2490547CC66D	19-05-2023 02:09	0	4.4
FreeStyle LibreLink	59F01613-3A78-45C7-8723-2490547CC66D	19-05-2023 02:24	0	4.6
FreeStyle LibreLink	59F01613-3A78-45C7-8723-2490547CC66D	19-05-2023 02:39	0	4.7
FreeStyle LibreLink	59F01613-3A78-45C7-8723-2490547CC66D	19-05-2023 02:54	0	4.4
FreeStyle LibreLink	59F01613-3A78-45C7-8723-2490547CC66D	19-05-2023 03:09	0	4.3
FreeStyle LibreLink	59F01613-3A78-45C7-8723-2490547CC66D	19-05-2023 03:24	0	4.4
FreeStyle LibreLink	59F01613-3A78-45C7-8723-2490547CC66D	19-05-2023 03:39	0	4.5
FreeStyle LibreLink	59F01613-3A78-45C7-8723-2490547CC66D	19-05-2023 03:54	0	4.6
FreeStyle LibreLink	59F01613-3A78-45C7-8723-2490547CC66D	19-05-2023 04:09	0	4.4
FreeStyle LibreLink	59F01613-3A78-45C7-8723-2490547CC66D	19-05-2023 04:24	0	4.3
FreeStyle LibreLink	59F01613-3A78-45C7-8723-2490547CC66D	19-05-2023 04:39	0	4.3
FreeStyle LibreLink	59F01613-3A78-45C7-8723-2490547CC66D	19-05-2023 04:54	0	4.2
FreeStyle LibreLink	59F01613-3A78-45C7-8723-2490547CC66D	19-05-2023 05:09	0	4.3
FreeStyle LibreLink	59F01613-3A78-45C7-8723-2490547CC66D	19-05-2023 05:24	0	4.5
FreeStyle LibreLink	59F01613-3A78-45C7-8723-2490547CC66D	19-05-2023 05:39	0	4.6
FreeStyle LibreLink	59F01613-3A78-45C7-8723-2490547CC66D	19-05-2023 05:54	0	4.4
FreeStyle LibreLink	59F01613-3A78-45C7-8723-2490547CC66D	19-05-2023 06:09	0	4.4
FreeStyle LibreLink	59F01613-3A78-45C7-8723-2490547CC66D	19-05-2023 06:24	0	4.5
FreeStyle LibreLink	59F01613-3A78-45C7-8723-2490547CC66D	19-05-2023 06:39	0	4.6
FreeStyle LibreLink	59F01613-3A78-45C7-8723-2490547CC66D	19-05-2023 06:54	0	4.7
FreeStyle LibreLink	59F01613-3A78-45C7-8723-2490547CC66D	19-05-2023 07:09	0	5.1
FreeStyle LibreLink	59F01613-3A78-45C7-8723-2490547CC66D	19-05-2023 07:24	0	5.6
FreeStyle LibreLink	59F01613-3A78-45C7-8723-2490547CC66D	19-05-2023 07:39	0	5.4
FreeStyle LibreLink	59F01613-3A78-45C7-8723-2490547CC66D	19-05-2023 07:54	0	5.2
FreeStyle LibreLink	59F01613-3A78-45C7-8723-2490547CC66D	19-05-2023 08:09	0	5.2
FreeStyle LibreLink	59F01613-3A78-45C7-8723-2490547CC66D	19-05-2023 08:24	0	5.2
FreeStyle LibreLink	59F01613-3A78-45C7-8723-2490547CC66D	19-05-2023 08:39	0	5.2
FreeStyle LibreLink	59F01613-3A78-45C7-8723-2490547CC66D	19-05-2023 08:55	0	5.2
FreeStyle LibreLink	59F01613-3A78-45C7-8723-2490547CC66D	19-05-2023 09:10	0	5
FreeStyle LibreLink	59F01613-3A78-45C7-8723-2490547CC66D	19-05-2023 09:25	0	5
FreeStyle LibreLink	59F01613-3A78-45C7-8723-2490547CC66D	19-05-2023 09:40	0	5.1
FreeStyle LibreLink	59F01613-3A78-45C7-8723-2490547CC66D	19-05-2023 09:56	0	5.1
FreeStyle LibreLink	59F01613-3A78-45C7-8723-2490547CC66D	19-05-2023 10:11	0	5.1
FreeStyle LibreLink	59F01613-3A78-45C7-8723-2490547CC66D	19-05-2023 10:26	0	4.9
FreeStyle LibreLink	59F01613-3A78-45C7-8723-2490547CC66D	19-05-2023 10:41	0	4.7
FreeStyle LibreLink	59F01613-3A78-45C7-8723-2490547CC66D	19-05-2023 10:56	0	4.6
FreeStyle LibreLink	59F01613-3A78-45C7-8723-2490547CC66D	19-05-2023 11:11	0	4.6
FreeStyle LibreLink	59F01613-3A78-45C7-8723-2490547CC66D	19-05-2023 11:26	0	4.5
FreeStyle LibreLink	59F01613-3A78-45C7-8723-2490547CC66D	19-05-2023 11:42	0	4.4
FreeStyle LibreLink	59F01613-3A78-45C7-8723-2490547CC66D	19-05-2023 11:57	0	4.3
FreeStyle LibreLink	59F01613-3A78-45C7-8723-2490547CC66D	19-05-2023 12:12	0	4.3
FreeStyle LibreLink	59F01613-3A78-45C7-8723-2490547CC66D	19-05-2023 12:27	0	4.4
FreeStyle LibreLink	59F01613-3A78-45C7-8723-2490547CC66D	19-05-2023 12:42	0	4.4
FreeStyle LibreLink	59F01613-3A78-45C7-8723-2490547CC66D	19-05-2023 12:57	0	4.3
FreeStyle LibreLink	59F01613-3A78-45C7-8723-2490547CC66D	19-05-2023 13:12	0	4.3
FreeStyle LibreLink	59F01613-3A78-45C7-8723-2490547CC66D	19-05-2023 13:27	0	4.3
FreeStyle LibreLink	59F01613-3A78-45C7-8723-2490547CC66D	19-05-2023 13:42	0	4.3
FreeStyle LibreLink	59F01613-3A78-45C7-8723-2490547CC66D	19-05-2023 13:57	0	4.2
FreeStyle LibreLink	59F01613-3A78-45C7-8723-2490547CC66D	19-05-2023 14:12	0	4.1
FreeStyle LibreLink	59F01613-3A78-45C7-8723-2490547CC66D	19-05-2023 14:28	0	4.1
FreeStyle LibreLink	59F01613-3A78-45C7-8723-2490547CC66D	19-05-2023 14:43	0	4.2
FreeStyle LibreLink	59F01613-3A78-45C7-8723-2490547CC66D	19-05-2023 14:58	0	4.2
FreeStyle LibreLink	59F01613-3A78-45C7-8723-2490547CC66D	19-05-2023 15:13	0	4.2
FreeStyle LibreLink	59F01613-3A78-45C7-8723-2490547CC66D	19-05-2023 15:28	0	4.1
FreeStyle LibreLink	59F01613-3A78-45C7-8723-2490547CC66D	19-05-2023 15:43	0	4.2
FreeStyle LibreLink	59F01613-3A78-45C7-8723-2490547CC66D	19-05-2023 15:58	0	4.1
FreeStyle LibreLink	59F01613-3A78-45C7-8723-2490547CC66D	19-05-2023 16:13	0	4
FreeStyle LibreLink	59F01613-3A78-45C7-8723-2490547CC66D	19-05-2023 16:28	0	3.9
FreeStyle LibreLink	59F01613-3A78-45C7-8723-2490547CC66D	19-05-2023 16:43	0	3.9
FreeStyle LibreLink	59F01613-3A78-45C7-8723-2490547CC66D	19-05-2023 16:58	0	4
FreeStyle LibreLink	59F01613-3A78-45C7-8723-2490547CC66D	19-05-2023 17:13	0	4.1
FreeStyle LibreLink	59F01613-3A78-45C7-8723-2490547CC66D	19-05-2023 17:28	0	4
FreeStyle LibreLink	59F01613-3A78-45C7-8723-2490547CC66D	19-05-2023 17:43	0	4.1
FreeStyle LibreLink	59F01613-3A78-45C7-8723-2490547CC66D	19-05-2023 17:58	0	4.3
FreeStyle LibreLink	59F01613-3A78-45C7-8723-2490547CC66D	19-05-2023 18:14	0	5.5
FreeStyle LibreLink	59F01613-3A78-45C7-8723-2490547CC66D	19-05-2023 18:30	0	6.7
FreeStyle LibreLink	59F01613-3A78-45C7-8723-2490547CC66D	19-05-2023 18:45	0	6.3
FreeStyle LibreLink	59F01613-3A78-45C7-8723-2490547CC66D	19-05-2023 19:00	0	5.6
FreeStyle LibreLink	59F01613-3A78-45C7-8723-2490547CC66D	19-05-2023 19:15	0	5.5
FreeStyle LibreLink	59F01613-3A78-45C7-8723-2490547CC66D	19-05-2023 19:30	0	5.6
FreeStyle LibreLink	59F01613-3A78-45C7-8723-2490547CC66D	19-05-2023 19:45	0	5.3
FreeStyle LibreLink	59F01613-3A78-45C7-8723-2490547CC66D	19-05-2023 20:00	0	4.9
FreeStyle LibreLink	59F01613-3A78-45C7-8723-2490547CC66D	19-05-2023 20:15	0	5.1
FreeStyle LibreLink	59F01613-3A78-45C7-8723-2490547CC66D	19-05-2023 20:30	0	5.1
FreeStyle LibreLink	59F01613-3A78-45C7-8723-2490547CC66D	19-05-2023 20:45	0	4.8
FreeStyle LibreLink	59F01613-3A78-45C7-8723-2490547CC66D	19-05-2023 21:00	0	4.8
FreeStyle LibreLink	59F01613-3A78-45C7-8723-2490547CC66D	19-05-2023 21:15	0	4.7
FreeStyle LibreLink	59F01613-3A78-45C7-8723-2490547CC66D	19-05-2023 21:30	0	4.3
FreeStyle LibreLink	59F01613-3A78-45C7-8723-2490547CC66D	19-05-2023 21:45	0	4.2
FreeStyle LibreLink	59F01613-3A78-45C7-8723-2490547CC66D	19-05-2023 22:00	0	4.5
FreeStyle LibreLink	59F01613-3A78-45C7-8723-2490547CC66D	20-05-2023 00:19	0	4.8
FreeStyle LibreLink	59F01613-3A78-45C7-8723-2490547CC66D	20-05-2023 00:34	0	5
FreeStyle LibreLink	59F01613-3A78-45C7-8723-2490547CC66D	20-05-2023 00:49	0	5.1
FreeStyle LibreLink	59F01613-3A78-45C7-8723-2490547CC66D	20-05-2023 01:04	0	5.1
FreeStyle LibreLink	59F01613-3A78-45C7-8723-2490547CC66D	20-05-2023 01:19	0	5.2
FreeStyle LibreLink	59F01613-3A78-45C7-8723-2490547CC66D	20-05-2023 01:34	0	5.3
FreeStyle LibreLink	59F01613-3A78-45C7-8723-2490547CC66D	20-05-2023 01:49	0	5.2
FreeStyle LibreLink	59F01613-3A78-45C7-8723-2490547CC66D	20-05-2023 02:04	0	5.2
FreeStyle LibreLink	59F01613-3A78-45C7-8723-2490547CC66D	20-05-2023 02:19	0	5.4
FreeStyle LibreLink	59F01613-3A78-45C7-8723-2490547CC66D	20-05-2023 02:34	0	5.3
FreeStyle LibreLink	59F01613-3A78-45C7-8723-2490547CC66D	20-05-2023 02:49	0	5.2
FreeStyle LibreLink	59F01613-3A78-45C7-8723-2490547CC66D	20-05-2023 03:04	0	5.2
FreeStyle LibreLink	59F01613-3A78-45C7-8723-2490547CC66D	20-05-2023 03:19	0	5.2
FreeStyle LibreLink	59F01613-3A78-45C7-8723-2490547CC66D	20-05-2023 03:34	0	5
FreeStyle LibreLink	59F01613-3A78-45C7-8723-2490547CC66D	20-05-2023 03:49	0	5
FreeStyle LibreLink	59F01613-3A78-45C7-8723-2490547CC66D	20-05-2023 04:04	0	5.3
FreeStyle LibreLink	59F01613-3A78-45C7-8723-2490547CC66D	20-05-2023 04:19	0	5.1
FreeStyle LibreLink	59F01613-3A78-45C7-8723-2490547CC66D	20-05-2023 04:34	0	4.9
FreeStyle LibreLink	59F01613-3A78-45C7-8723-2490547CC66D	20-05-2023 04:49	0	5.2
FreeStyle LibreLink	59F01613-3A78-45C7-8723-2490547CC66D	20-05-2023 05:04	0	5.3
FreeStyle LibreLink	59F01613-3A78-45C7-8723-2490547CC66D	20-05-2023 05:19	0	5.4
FreeStyle LibreLink	59F01613-3A78-45C7-8723-2490547CC66D	20-05-2023 05:34	0	5.5
FreeStyle LibreLink	59F01613-3A78-45C7-8723-2490547CC66D	20-05-2023 05:49	0	5.4
FreeStyle LibreLink	59F01613-3A78-45C7-8723-2490547CC66D	20-05-2023 06:04	0	5.3
FreeStyle LibreLink	59F01613-3A78-45C7-8723-2490547CC66D	20-05-2023 06:19	0	5.1
FreeStyle LibreLink	59F01613-3A78-45C7-8723-2490547CC66D	20-05-2023 06:34	0	5.2
FreeStyle LibreLink	59F01613-3A78-45C7-8723-2490547CC66D	20-05-2023 06:49	0	5.3
FreeStyle LibreLink	59F01613-3A78-45C7-8723-2490547CC66D	20-05-2023 07:04	0	5.2
FreeStyle LibreLink	59F01613-3A78-45C7-8723-2490547CC66D	20-05-2023 07:19	0	5.1
FreeStyle LibreLink	59F01613-3A78-45C7-8723-2490547CC66D	20-05-2023 07:34	0	5.2
FreeStyle LibreLink	59F01613-3A78-45C7-8723-2490547CC66D	20-05-2023 07:49	0	5.2
FreeStyle LibreLink	59F01613-3A78-45C7-8723-2490547CC66D	20-05-2023 08:05	0	5.1
FreeStyle LibreLink	59F01613-3A78-45C7-8723-2490547CC66D	20-05-2023 08:20	0	5.2
FreeStyle LibreLink	59F01613-3A78-45C7-8723-2490547CC66D	20-05-2023 08:35	0	5.2
FreeStyle LibreLink	59F01613-3A78-45C7-8723-2490547CC66D	20-05-2023 08:50	0	6.2
FreeStyle LibreLink	59F01613-3A78-45C7-8723-2490547CC66D	20-05-2023 09:05	0	6.6
FreeStyle LibreLink	59F01613-3A78-45C7-8723-2490547CC66D	20-05-2023 09:20	0	6.2
FreeStyle LibreLink	59F01613-3A78-45C7-8723-2490547CC66D	20-05-2023 09:36	0	5.5
FreeStyle LibreLink	59F01613-3A78-45C7-8723-2490547CC66D	20-05-2023 09:51	0	5.6
FreeStyle LibreLink	59F01613-3A78-45C7-8723-2490547CC66D	20-05-2023 10:06	0	5.8
FreeStyle LibreLink	59F01613-3A78-45C7-8723-2490547CC66D	20-05-2023 10:21	0	6.4
FreeStyle LibreLink	59F01613-3A78-45C7-8723-2490547CC66D	20-05-2023 10:36	0	7.2
FreeStyle LibreLink	59F01613-3A78-45C7-8723-2490547CC66D	20-05-2023 10:51	0	6.9
FreeStyle LibreLink	59F01613-3A78-45C7-8723-2490547CC66D	20-05-2023 11:06	0	5.7
FreeStyle LibreLink	59F01613-3A78-45C7-8723-2490547CC66D	20-05-2023 11:21	0	5.4
FreeStyle LibreLink	59F01613-3A78-45C7-8723-2490547CC66D	20-05-2023 11:36	0	5.7
FreeStyle LibreLink	59F01613-3A78-45C7-8723-2490547CC66D	20-05-2023 11:51	0	5.8
FreeStyle LibreLink	59F01613-3A78-45C7-8723-2490547CC66D	20-05-2023 12:07	0	6.5
FreeStyle LibreLink	59F01613-3A78-45C7-8723-2490547CC66D	20-05-2023 12:22	0	7.7
FreeStyle LibreLink	59F01613-3A78-45C7-8723-2490547CC66D	20-05-2023 12:37	0	7.1
FreeStyle LibreLink	59F01613-3A78-45C7-8723-2490547CC66D	20-05-2023 12:52	0	5.8
FreeStyle LibreLink	59F01613-3A78-45C7-8723-2490547CC66D	20-05-2023 13:07	0	5.9
FreeStyle LibreLink	59F01613-3A78-45C7-8723-2490547CC66D	20-05-2023 13:22	0	6.4
FreeStyle LibreLink	59F01613-3A78-45C7-8723-2490547CC66D	20-05-2023 13:38	0	6.7
FreeStyle LibreLink	59F01613-3A78-45C7-8723-2490547CC66D	20-05-2023 13:53	0	6.6
FreeStyle LibreLink	59F01613-3A78-45C7-8723-2490547CC66D	20-05-2023 14:08	0	6.2
FreeStyle LibreLink	59F01613-3A78-45C7-8723-2490547CC66D	20-05-2023 14:23	0	6.6
FreeStyle LibreLink	59F01613-3A78-45C7-8723-2490547CC66D	20-05-2023 14:38	0	6.9
FreeStyle LibreLink	59F01613-3A78-45C7-8723-2490547CC66D	20-05-2023 14:53	0	6.4
FreeStyle LibreLink	59F01613-3A78-45C7-8723-2490547CC66D	20-05-2023 15:08	0	6.2
FreeStyle LibreLink	59F01613-3A78-45C7-8723-2490547CC66D	20-05-2023 15:23	0	6.3
FreeStyle LibreLink	59F01613-3A78-45C7-8723-2490547CC66D	20-05-2023 15:38	0	6.1
FreeStyle LibreLink	59F01613-3A78-45C7-8723-2490547CC66D	21-05-2023 00:15	0	6.6
FreeStyle LibreLink	59F01613-3A78-45C7-8723-2490547CC66D	21-05-2023 00:30	0	6
FreeStyle LibreLink	59F01613-3A78-45C7-8723-2490547CC66D	21-05-2023 00:45	0	6.3
FreeStyle LibreLink	59F01613-3A78-45C7-8723-2490547CC66D	21-05-2023 01:00	0	6.6
FreeStyle LibreLink	59F01613-3A78-45C7-8723-2490547CC66D	21-05-2023 01:15	0	6.7
FreeStyle LibreLink	59F01613-3A78-45C7-8723-2490547CC66D	21-05-2023 01:30	0	6.8
FreeStyle LibreLink	59F01613-3A78-45C7-8723-2490547CC66D	21-05-2023 01:45	0	6.7
FreeStyle LibreLink	59F01613-3A78-45C7-8723-2490547CC66D	21-05-2023 02:00	0	6.7
FreeStyle LibreLink	59F01613-3A78-45C7-8723-2490547CC66D	21-05-2023 02:15	0	6.6
FreeStyle LibreLink	59F01613-3A78-45C7-8723-2490547CC66D	21-05-2023 02:30	0	6.3
FreeStyle LibreLink	59F01613-3A78-45C7-8723-2490547CC66D	21-05-2023 02:45	0	6.3
FreeStyle LibreLink	59F01613-3A78-45C7-8723-2490547CC66D	21-05-2023 03:00	0	6.2
FreeStyle LibreLink	59F01613-3A78-45C7-8723-2490547CC66D	21-05-2023 03:15	0	6
FreeStyle LibreLink	59F01613-3A78-45C7-8723-2490547CC66D	21-05-2023 03:30	0	6.4
FreeStyle LibreLink	59F01613-3A78-45C7-8723-2490547CC66D	21-05-2023 03:45	0	6.7
FreeStyle LibreLink	59F01613-3A78-45C7-8723-2490547CC66D	21-05-2023 04:00	0	6.4
FreeStyle LibreLink	59F01613-3A78-45C7-8723-2490547CC66D	21-05-2023 04:15	0	6.3
FreeStyle LibreLink	59F01613-3A78-45C7-8723-2490547CC66D	21-05-2023 04:30	0	6.3
FreeStyle LibreLink	59F01613-3A78-45C7-8723-2490547CC66D	21-05-2023 04:45	0	6.1
FreeStyle LibreLink	59F01613-3A78-45C7-8723-2490547CC66D	21-05-2023 05:00	0	5.9
FreeStyle LibreLink	59F01613-3A78-45C7-8723-2490547CC66D	21-05-2023 05:15	0	5.8
FreeStyle LibreLink	59F01613-3A78-45C7-8723-2490547CC66D	21-05-2023 05:30	0	5.9
FreeStyle LibreLink	59F01613-3A78-45C7-8723-2490547CC66D	21-05-2023 05:45	0	6.2
FreeStyle LibreLink	59F01613-3A78-45C7-8723-2490547CC66D	21-05-2023 06:00	0	6.4
FreeStyle LibreLink	59F01613-3A78-45C7-8723-2490547CC66D	21-05-2023 06:15	0	6.2
FreeStyle LibreLink	59F01613-3A78-45C7-8723-2490547CC66D	21-05-2023 06:30	0	5.8
FreeStyle LibreLink	59F01613-3A78-45C7-8723-2490547CC66D	21-05-2023 06:45	0	5.8
FreeStyle LibreLink	59F01613-3A78-45C7-8723-2490547CC66D	21-05-2023 07:00	0	5.9
FreeStyle LibreLink	59F01613-3A78-45C7-8723-2490547CC66D	21-05-2023 07:15	0	6.1
FreeStyle LibreLink	59F01613-3A78-45C7-8723-2490547CC66D	21-05-2023 07:30	0	5.9
FreeStyle LibreLink	59F01613-3A78-45C7-8723-2490547CC66D	21-05-2023 07:45	0	5.9
FreeStyle LibreLink	59F01613-3A78-45C7-8723-2490547CC66D	21-05-2023 08:00	0	5.9
FreeStyle LibreLink	59F01613-3A78-45C7-8723-2490547CC66D	21-05-2023 08:15	0	5.8
FreeStyle LibreLink	59F01613-3A78-45C7-8723-2490547CC66D	21-05-2023 08:30	0	5.8
FreeStyle LibreLink	59F01613-3A78-45C7-8723-2490547CC66D	21-05-2023 08:46	0	6.4
FreeStyle LibreLink	59F01613-3A78-45C7-8723-2490547CC66D	21-05-2023 09:01	0	6.4
FreeStyle LibreLink	59F01613-3A78-45C7-8723-2490547CC66D	21-05-2023 09:16	0	6.3
FreeStyle LibreLink	59F01613-3A78-45C7-8723-2490547CC66D	21-05-2023 09:31	0	6.6
FreeStyle LibreLink	59F01613-3A78-45C7-8723-2490547CC66D	21-05-2023 09:46	0	6.5
FreeStyle LibreLink	59F01613-3A78-45C7-8723-2490547CC66D	21-05-2023 10:01	0	6.2
FreeStyle LibreLink	59F01613-3A78-45C7-8723-2490547CC66D	21-05-2023 10:16	0	5.8
FreeStyle LibreLink	59F01613-3A78-45C7-8723-2490547CC66D	21-05-2023 10:31	0	5.7
FreeStyle LibreLink	59F01613-3A78-45C7-8723-2490547CC66D	21-05-2023 10:46	0	6
FreeStyle LibreLink	59F01613-3A78-45C7-8723-2490547CC66D	21-05-2023 11:01	0	6.1
FreeStyle LibreLink	59F01613-3A78-45C7-8723-2490547CC66D	21-05-2023 11:16	0	5.9
FreeStyle LibreLink	59F01613-3A78-45C7-8723-2490547CC66D	21-05-2023 11:31	0	6.4
FreeStyle LibreLink	59F01613-3A78-45C7-8723-2490547CC66D	21-05-2023 11:46	0	7.7
FreeStyle LibreLink	59F01613-3A78-45C7-8723-2490547CC66D	21-05-2023 12:03	0	8.2
FreeStyle LibreLink	59F01613-3A78-45C7-8723-2490547CC66D	21-05-2023 12:18	0	6.3
FreeStyle LibreLink	59F01613-3A78-45C7-8723-2490547CC66D	21-05-2023 12:33	0	5.3
FreeStyle LibreLink	59F01613-3A78-45C7-8723-2490547CC66D	21-05-2023 12:48	0	5.4
FreeStyle LibreLink	59F01613-3A78-45C7-8723-2490547CC66D	21-05-2023 13:03	0	5.6
FreeStyle LibreLink	59F01613-3A78-45C7-8723-2490547CC66D	21-05-2023 13:18	0	6
FreeStyle LibreLink	59F01613-3A78-45C7-8723-2490547CC66D	21-05-2023 13:33	0	6.7
FreeStyle LibreLink	59F01613-3A78-45C7-8723-2490547CC66D	21-05-2023 13:48	0	6.7
FreeStyle LibreLink	59F01613-3A78-45C7-8723-2490547CC66D	21-05-2023 14:03	0	5.8
FreeStyle LibreLink	59F01613-3A78-45C7-8723-2490547CC66D	21-05-2023 14:18	0	5.4
FreeStyle LibreLink	59F01613-3A78-45C7-8723-2490547CC66D	21-05-2023 14:33	0	5.8
FreeStyle LibreLink	59F01613-3A78-45C7-8723-2490547CC66D	21-05-2023 14:48	0	6.3
FreeStyle LibreLink	59F01613-3A78-45C7-8723-2490547CC66D	21-05-2023 15:03	0	6.3
FreeStyle LibreLink	59F01613-3A78-45C7-8723-2490547CC66D	21-05-2023 15:18	0	6.2
FreeStyle LibreLink	59F01613-3A78-45C7-8723-2490547CC66D	21-05-2023 15:33	0	5.9
FreeStyle LibreLink	59F01613-3A78-45C7-8723-2490547CC66D	21-05-2023 15:48	0	5.7
FreeStyle LibreLink	59F01613-3A78-45C7-8723-2490547CC66D	21-05-2023 16:03	0	6.1
FreeStyle LibreLink	59F01613-3A78-45C7-8723-2490547CC66D	21-05-2023 16:18	0	6.4
FreeStyle LibreLink	59F01613-3A78-45C7-8723-2490547CC66D	21-05-2023 16:33	0	6.3
FreeStyle LibreLink	59F01613-3A78-45C7-8723-2490547CC66D	21-05-2023 16:48	0	6.5
FreeStyle LibreLink	59F01613-3A78-45C7-8723-2490547CC66D	21-05-2023 17:03	0	6.6
FreeStyle LibreLink	59F01613-3A78-45C7-8723-2490547CC66D	2023-11-07 00:07:00	0	6
FreeStyle LibreLink	59F01613-3A78-45C7-8723-2490547CC66D	2023-11-07 00:22:00	0	5.7
FreeStyle LibreLink	59F01613-3A78-45C7-8723-2490547CC66D	2023-11-07 00:37:00	0	5.4
FreeStyle LibreLink	59F01613-3A78-45C7-8723-2490547CC66D	2023-11-07 00:52:00	0	5.3
FreeStyle LibreLink	59F01613-3A78-45C7-8723-2490547CC66D	2023-11-07 01:07:00	0	5.6
FreeStyle LibreLink	59F01613-3A78-45C7-8723-2490547CC66D	2023-11-07 01:22:00	0	6.2
FreeStyle LibreLink	59F01613-3A78-45C7-8723-2490547CC66D	2023-11-07 01:37:00	0	6.3
FreeStyle LibreLink	59F01613-3A78-45C7-8723-2490547CC66D	2023-11-07 01:52:00	0	5.8
FreeStyle LibreLink	59F01613-3A78-45C7-8723-2490547CC66D	2023-11-07 02:07:00	0	5.4
FreeStyle LibreLink	59F01613-3A78-45C7-8723-2490547CC66D	2023-11-07 02:22:00	0	5.5
FreeStyle LibreLink	59F01613-3A78-45C7-8723-2490547CC66D	2023-11-07 02:37:00	0	5.6
FreeStyle LibreLink	59F01613-3A78-45C7-8723-2490547CC66D	2023-11-07 02:52:00	0	5.4
FreeStyle LibreLink	59F01613-3A78-45C7-8723-2490547CC66D	2023-11-07 03:07:00	0	5.1
FreeStyle LibreLink	59F01613-3A78-45C7-8723-2490547CC66D	2023-11-07 03:22:00	0	5.1
FreeStyle LibreLink	59F01613-3A78-45C7-8723-2490547CC66D	2023-11-07 03:37:00	0	5.2
FreeStyle LibreLink	59F01613-3A78-45C7-8723-2490547CC66D	2023-11-07 03:52:00	0	5.5
FreeStyle LibreLink	59F01613-3A78-45C7-8723-2490547CC66D	2023-11-07 04:07:00	0	6.1
FreeStyle LibreLink	59F01613-3A78-45C7-8723-2490547CC66D	2023-11-07 04:22:00	0	6.4
FreeStyle LibreLink	59F01613-3A78-45C7-8723-2490547CC66D	2023-11-07 04:37:00	0	6.3
FreeStyle LibreLink	59F01613-3A78-45C7-8723-2490547CC66D	2023-11-07 04:52:00	0	5.9
FreeStyle LibreLink	59F01613-3A78-45C7-8723-2490547CC66D	2023-11-07 05:07:00	0	5.6
FreeStyle LibreLink	59F01613-3A78-45C7-8723-2490547CC66D	2023-11-07 05:22:00	0	5.6
FreeStyle LibreLink	59F01613-3A78-45C7-8723-2490547CC66D	2023-11-07 05:37:00	0	6
FreeStyle LibreLink	59F01613-3A78-45C7-8723-2490547CC66D	2023-11-07 05:52:00	0	6.1
FreeStyle LibreLink	59F01613-3A78-45C7-8723-2490547CC66D	2023-11-07 06:07:00	0	5.7
FreeStyle LibreLink	59F01613-3A78-45C7-8723-2490547CC66D	2023-11-07 06:22:00	0	5.8
FreeStyle LibreLink	59F01613-3A78-45C7-8723-2490547CC66D	2023-11-07 06:37:00	0	5.9
FreeStyle LibreLink	59F01613-3A78-45C7-8723-2490547CC66D	2023-11-07 06:52:00	0	5.9
FreeStyle LibreLink	59F01613-3A78-45C7-8723-2490547CC66D	2023-11-07 07:07:00	0	5.8
FreeStyle LibreLink	59F01613-3A78-45C7-8723-2490547CC66D	2023-11-07 07:22:00	0	5.8
FreeStyle LibreLink	59F01613-3A78-45C7-8723-2490547CC66D	2023-11-07 07:38:00	0	5.9
FreeStyle LibreLink	59F01613-3A78-45C7-8723-2490547CC66D	2023-11-07 07:52:00	0	5.8
FreeStyle LibreLink	59F01613-3A78-45C7-8723-2490547CC66D	2023-11-07 08:07:00	0	5.7
FreeStyle LibreLink	59F01613-3A78-45C7-8723-2490547CC66D	2023-11-07 08:23:00	0	5.8
FreeStyle LibreLink	59F01613-3A78-45C7-8723-2490547CC66D	2023-11-07 08:39:00	0	6
FreeStyle LibreLink	59F01613-3A78-45C7-8723-2490547CC66D	2023-11-07 08:54:00	0	5.9
FreeStyle LibreLink	59F01613-3A78-45C7-8723-2490547CC66D	2023-11-07 09:09:00	0	5.8
FreeStyle LibreLink	59F01613-3A78-45C7-8723-2490547CC66D	2023-11-07 09:24:00	0	5.7
FreeStyle LibreLink	59F01613-3A78-45C7-8723-2490547CC66D	2023-11-07 09:39:00	0	5.8
FreeStyle LibreLink	59F01613-3A78-45C7-8723-2490547CC66D	2023-11-07 09:54:00	0	5.8
FreeStyle LibreLink	59F01613-3A78-45C7-8723-2490547CC66D	2023-11-07 10:09:00	0	5.8
FreeStyle LibreLink	59F01613-3A78-45C7-8723-2490547CC66D	2023-11-07 10:24:00	0	5.8
FreeStyle LibreLink	59F01613-3A78-45C7-8723-2490547CC66D	2023-11-07 10:39:00	0	5.9
FreeStyle LibreLink	59F01613-3A78-45C7-8723-2490547CC66D	2023-11-07 10:54:00	0	5.9
FreeStyle LibreLink	59F01613-3A78-45C7-8723-2490547CC66D	2023-11-07 11:09:00	0	5.9
FreeStyle LibreLink	59F01613-3A78-45C7-8723-2490547CC66D	2023-11-07 11:24:00	0	5.8
FreeStyle LibreLink	59F01613-3A78-45C7-8723-2490547CC66D	2023-11-07 11:39:00	0	5.9
FreeStyle LibreLink	59F01613-3A78-45C7-8723-2490547CC66D	2023-11-07 11:54:00	0	5.9
FreeStyle LibreLink	59F01613-3A78-45C7-8723-2490547CC66D	2023-11-07 12:10:00	0	6
FreeStyle LibreLink	59F01613-3A78-45C7-8723-2490547CC66D	2023-11-07 12:25:00	0	5.9
FreeStyle LibreLink	59F01613-3A78-45C7-8723-2490547CC66D	2023-11-07 12:40:00	0	5.8
FreeStyle LibreLink	59F01613-3A78-45C7-8723-2490547CC66D	2023-11-07 12:56:00	0	5.8
FreeStyle LibreLink	59F01613-3A78-45C7-8723-2490547CC66D	2023-11-07 13:11:00	0	5.7
FreeStyle LibreLink	59F01613-3A78-45C7-8723-2490547CC66D	2023-11-07 13:26:00	0	5.7
FreeStyle LibreLink	59F01613-3A78-45C7-8723-2490547CC66D	2023-11-07 13:41:00	0	5.8
FreeStyle LibreLink	59F01613-3A78-45C7-8723-2490547CC66D	2023-11-07 13:56:00	0	5.8
FreeStyle LibreLink	59F01613-3A78-45C7-8723-2490547CC66D	2023-11-07 14:11:00	0	5.7
FreeStyle LibreLink	59F01613-3A78-45C7-8723-2490547CC66D	2023-11-07 14:26:00	0	5.7
FreeStyle LibreLink	59F01613-3A78-45C7-8723-2490547CC66D	2023-11-07 14:41:00	0	5.8
FreeStyle LibreLink	59F01613-3A78-45C7-8723-2490547CC66D	2023-11-07 14:56:00	0	5.7
FreeStyle LibreLink	59F01613-3A78-45C7-8723-2490547CC66D	2023-11-07 15:10:00	0	5.7
FreeStyle LibreLink	59F01613-3A78-45C7-8723-2490547CC66D	2023-11-07 15:25:00	0	5.7
FreeStyle LibreLink	59F01613-3A78-45C7-8723-2490547CC66D	2023-11-07 15:40:00	0	5.6
FreeStyle LibreLink	59F01613-3A78-45C7-8723-2490547CC66D	2023-11-07 15:56:00	0	5.6
FreeStyle LibreLink	59F01613-3A78-45C7-8723-2490547CC66D	2023-11-07 16:11:00	0	5.7
FreeStyle LibreLink	59F01613-3A78-45C7-8723-2490547CC66D	2023-11-07 16:27:00	0	5.4
FreeStyle LibreLink	59F01613-3A78-45C7-8723-2490547CC66D	2023-11-07 16:42:00	0	5.4
FreeStyle LibreLink	59F01613-3A78-45C7-8723-2490547CC66D	2023-11-07 16:57:00	0	5.6
FreeStyle LibreLink	59F01613-3A78-45C7-8723-2490547CC66D	2023-11-07 17:12:00	0	5.7
FreeStyle LibreLink	59F01613-3A78-45C7-8723-2490547CC66D	2023-11-07 17:27:00	0	5.7
FreeStyle LibreLink	59F01613-3A78-45C7-8723-2490547CC66D	2023-11-07 17:42:00	0	5.7
FreeStyle LibreLink	59F01613-3A78-45C7-8723-2490547CC66D	2023-11-07 17:57:00	0	5.7
FreeStyle LibreLink	59F01613-3A78-45C7-8723-2490547CC66D	2023-11-07 18:12:00	0	5.7
FreeStyle LibreLink	59F01613-3A78-45C7-8723-2490547CC66D	2023-11-07 18:27:00	0	5.5
FreeStyle LibreLink	59F01613-3A78-45C7-8723-2490547CC66D	2023-11-07 18:42:00	0	5.4
FreeStyle LibreLink	59F01613-3A78-45C7-8723-2490547CC66D	2023-11-07 18:58:00	0	5.4
FreeStyle LibreLink	59F01613-3A78-45C7-8723-2490547CC66D	2023-11-07 19:13:00	0	5.6
FreeStyle LibreLink	59F01613-3A78-45C7-8723-2490547CC66D	2023-11-07 19:28:00	0	5.6
FreeStyle LibreLink	59F01613-3A78-45C7-8723-2490547CC66D	2023-11-07 19:43:00	0	5.6
FreeStyle LibreLink	59F01613-3A78-45C7-8723-2490547CC66D	2023-11-07 19:58:00	0	5.6
FreeStyle LibreLink	59F01613-3A78-45C7-8723-2490547CC66D	2023-11-07 20:13:00	0	5.6
FreeStyle LibreLink	59F01613-3A78-45C7-8723-2490547CC66D	2023-11-07 20:28:00	0	5.5
FreeStyle LibreLink	59F01613-3A78-45C7-8723-2490547CC66D	2023-11-07 20:43:00	0	5.5
FreeStyle LibreLink	59F01613-3A78-45C7-8723-2490547CC66D	2023-11-07 20:58:00	0	5.5
FreeStyle LibreLink	59F01613-3A78-45C7-8723-2490547CC66D	2023-11-07 21:13:00	0	5.5
FreeStyle LibreLink	59F01613-3A78-45C7-8723-2490547CC66D	2023-11-07 21:28:00	0	5.4
FreeStyle LibreLink	59F01613-3A78-45C7-8723-2490547CC66D	2023-11-07 21:43:00	0	5.5
FreeStyle LibreLink	59F01613-3A78-45C7-8723-2490547CC66D	2023-11-07 21:58:00	0	5.4
FreeStyle LibreLink	59F01613-3A78-45C7-8723-2490547CC66D	2023-11-07 22:13:00	0	5.4
FreeStyle LibreLink	59F01613-3A78-45C7-8723-2490547CC66D	2023-11-07 22:31:00	0	5.6
FreeStyle LibreLink	59F01613-3A78-45C7-8723-2490547CC66D	2023-11-07 22:46:00	0	5.6
FreeStyle LibreLink	59F01613-3A78-45C7-8723-2490547CC66D	2023-11-07 23:01:00	0	5.4
FreeStyle LibreLink	59F01613-3A78-45C7-8723-2490547CC66D	2023-11-07 23:16:00	0	5.7
FreeStyle LibreLink	59F01613-3A78-45C7-8723-2490547CC66D	2023-11-07 23:31:00	0	5.8
FreeStyle LibreLink	59F01613-3A78-45C7-8723-2490547CC66D	2023-11-07 23:46:00	0	5.8
FreeStyle LibreLink	59F01613-3A78-45C7-8723-2490547CC66D	2023-12-07 00:01:00	0	5.7
FreeStyle LibreLink	59F01613-3A78-45C7-8723-2490547CC66D	2023-12-07 00:16:00	0	5.6
FreeStyle LibreLink	59F01613-3A78-45C7-8723-2490547CC66D	2023-12-07 00:31:00	0	5.4
FreeStyle LibreLink	59F01613-3A78-45C7-8723-2490547CC66D	2023-12-07 00:46:00	0	5.3
FreeStyle LibreLink	59F01613-3A78-45C7-8723-2490547CC66D	2023-12-07 01:01:00	0	5.3
FreeStyle LibreLink	59F01613-3A78-45C7-8723-2490547CC66D	2023-12-07 01:16:00	0	5.3
FreeStyle LibreLink	59F01613-3A78-45C7-8723-2490547CC66D	2023-12-07 01:31:00	0	5.2
FreeStyle LibreLink	59F01613-3A78-45C7-8723-2490547CC66D	2023-12-07 01:46:00	0	5.3
FreeStyle LibreLink	59F01613-3A78-45C7-8723-2490547CC66D	2023-12-07 02:01:00	0	5.4
FreeStyle LibreLink	59F01613-3A78-45C7-8723-2490547CC66D	2023-12-07 02:16:00	0	5.5
FreeStyle LibreLink	59F01613-3A78-45C7-8723-2490547CC66D	2023-12-07 02:31:00	0	5.5
FreeStyle LibreLink	59F01613-3A78-45C7-8723-2490547CC66D	2023-12-07 02:46:00	0	5.4
FreeStyle LibreLink	59F01613-3A78-45C7-8723-2490547CC66D	2023-12-07 03:01:00	0	5.3
FreeStyle LibreLink	59F01613-3A78-45C7-8723-2490547CC66D	2023-12-07 03:16:00	0	5.3
FreeStyle LibreLink	59F01613-3A78-45C7-8723-2490547CC66D	2023-12-07 03:31:00	0	5.4
FreeStyle LibreLink	59F01613-3A78-45C7-8723-2490547CC66D	2023-12-07 03:46:00	0	5.5
FreeStyle LibreLink	59F01613-3A78-45C7-8723-2490547CC66D	2023-12-07 04:01:00	0	5.4
FreeStyle LibreLink	59F01613-3A78-45C7-8723-2490547CC66D	2023-12-07 04:16:00	0	5.3
FreeStyle LibreLink	59F01613-3A78-45C7-8723-2490547CC66D	2023-12-07 04:31:00	0	5.2
FreeStyle LibreLink	59F01613-3A78-45C7-8723-2490547CC66D	2023-12-07 04:46:00	0	5.2
FreeStyle LibreLink	59F01613-3A78-45C7-8723-2490547CC66D	2023-12-07 05:01:00	0	5.3
FreeStyle LibreLink	59F01613-3A78-45C7-8723-2490547CC66D	2023-12-07 05:16:00	0	5.2
FreeStyle LibreLink	59F01613-3A78-45C7-8723-2490547CC66D	2023-12-07 05:31:00	0	5.2
FreeStyle LibreLink	59F01613-3A78-45C7-8723-2490547CC66D	2023-12-07 05:46:00	0	5.1
FreeStyle LibreLink	59F01613-3A78-45C7-8723-2490547CC66D	2023-12-07 06:01:00	0	5.2
FreeStyle LibreLink	59F01613-3A78-45C7-8723-2490547CC66D	2023-12-07 06:16:00	0	5.2
FreeStyle LibreLink	59F01613-3A78-45C7-8723-2490547CC66D	2023-12-07 06:31:00	0	5.1
FreeStyle LibreLink	59F01613-3A78-45C7-8723-2490547CC66D	2023-12-07 06:46:00	0	5.2
FreeStyle LibreLink	59F01613-3A78-45C7-8723-2490547CC66D	2023-12-07 07:01:00	0	5.2
FreeStyle LibreLink	59F01613-3A78-45C7-8723-2490547CC66D	2023-12-07 07:17:00	0	5.2
FreeStyle LibreLink	59F01613-3A78-45C7-8723-2490547CC66D	2023-12-07 07:32:00	0	5.3
FreeStyle LibreLink	59F01613-3A78-45C7-8723-2490547CC66D	2023-12-07 07:47:00	0	5.1
FreeStyle LibreLink	59F01613-3A78-45C7-8723-2490547CC66D	2023-12-07 08:02:00	0	5.1
FreeStyle LibreLink	59F01613-3A78-45C7-8723-2490547CC66D	2023-12-07 08:18:00	0	5.4
FreeStyle LibreLink	59F01613-3A78-45C7-8723-2490547CC66D	2023-12-07 08:33:00	0	5.6
FreeStyle LibreLink	59F01613-3A78-45C7-8723-2490547CC66D	2023-12-07 08:48:00	0	5.4
FreeStyle LibreLink	59F01613-3A78-45C7-8723-2490547CC66D	2023-12-07 09:03:00	0	5.3
FreeStyle LibreLink	59F01613-3A78-45C7-8723-2490547CC66D	2023-12-07 09:18:00	0	5.4
FreeStyle LibreLink	59F01613-3A78-45C7-8723-2490547CC66D	2023-12-07 09:33:00	0	5.6
FreeStyle LibreLink	59F01613-3A78-45C7-8723-2490547CC66D	2023-12-07 09:48:00	0	5.7
FreeStyle LibreLink	59F01613-3A78-45C7-8723-2490547CC66D	2023-12-07 10:03:00	0	5.6
FreeStyle LibreLink	59F01613-3A78-45C7-8723-2490547CC66D	2023-12-07 10:18:00	0	5.6
FreeStyle LibreLink	59F01613-3A78-45C7-8723-2490547CC66D	2023-12-07 10:33:00	0	5.7
FreeStyle LibreLink	59F01613-3A78-45C7-8723-2490547CC66D	2023-12-07 10:48:00	0	5.6
FreeStyle LibreLink	59F01613-3A78-45C7-8723-2490547CC66D	2023-12-07 11:03:00	0	5.4
FreeStyle LibreLink	59F01613-3A78-45C7-8723-2490547CC66D	2023-12-07 11:18:00	0	5.3
FreeStyle LibreLink	59F01613-3A78-45C7-8723-2490547CC66D	2023-12-07 11:33:00	0	5.3
FreeStyle LibreLink	59F01613-3A78-45C7-8723-2490547CC66D	2023-12-07 11:48:00	0	5.2
FreeStyle LibreLink	59F01613-3A78-45C7-8723-2490547CC66D	2023-12-07 12:03:00	0	5.4
FreeStyle LibreLink	59F01613-3A78-45C7-8723-2490547CC66D	2023-12-07 12:18:00	0	5.4
FreeStyle LibreLink	59F01613-3A78-45C7-8723-2490547CC66D	2023-12-07 12:33:00	0	5.2
FreeStyle LibreLink	59F01613-3A78-45C7-8723-2490547CC66D	2023-12-07 12:50:00	0	5.2
FreeStyle LibreLink	59F01613-3A78-45C7-8723-2490547CC66D	2023-12-07 13:05:00	0	5.2
FreeStyle LibreLink	59F01613-3A78-45C7-8723-2490547CC66D	2023-12-07 13:20:00	0	5.2
FreeStyle LibreLink	59F01613-3A78-45C7-8723-2490547CC66D	2023-12-07 13:35:00	0	5.2
FreeStyle LibreLink	59F01613-3A78-45C7-8723-2490547CC66D	2023-12-07 13:50:00	0	5.1
FreeStyle LibreLink	59F01613-3A78-45C7-8723-2490547CC66D	2023-12-07 14:05:00	0	5.2
FreeStyle LibreLink	59F01613-3A78-45C7-8723-2490547CC66D	2023-12-07 14:20:00	0	5.2
FreeStyle LibreLink	59F01613-3A78-45C7-8723-2490547CC66D	2023-12-07 14:35:00	0	5.1
FreeStyle LibreLink	59F01613-3A78-45C7-8723-2490547CC66D	2023-12-07 14:50:00	0	5.1
FreeStyle LibreLink	59F01613-3A78-45C7-8723-2490547CC66D	2023-12-07 15:05:00	0	5.1
FreeStyle LibreLink	59F01613-3A78-45C7-8723-2490547CC66D	2023-12-07 15:20:00	0	5.1
FreeStyle LibreLink	59F01613-3A78-45C7-8723-2490547CC66D	2023-12-07 15:35:00	0	5.1
FreeStyle LibreLink	59F01613-3A78-45C7-8723-2490547CC66D	2023-12-07 15:52:00	0	5.1
FreeStyle LibreLink	59F01613-3A78-45C7-8723-2490547CC66D	2023-12-07 16:07:00	0	5.1
FreeStyle LibreLink	59F01613-3A78-45C7-8723-2490547CC66D	2023-12-07 16:22:00	0	5.1
FreeStyle LibreLink	59F01613-3A78-45C7-8723-2490547CC66D	2023-12-07 16:37:00	0	5.1
FreeStyle LibreLink	59F01613-3A78-45C7-8723-2490547CC66D	2023-12-07 16:52:00	0	5.1
FreeStyle LibreLink	59F01613-3A78-45C7-8723-2490547CC66D	2023-12-07 17:07:00	0	5.1
FreeStyle LibreLink	59F01613-3A78-45C7-8723-2490547CC66D	2023-12-07 17:22:00	0	5
FreeStyle LibreLink	59F01613-3A78-45C7-8723-2490547CC66D	2023-12-07 17:37:00	0	4.9
FreeStyle LibreLink	59F01613-3A78-45C7-8723-2490547CC66D	2023-12-07 17:52:00	0	4.8
FreeStyle LibreLink	59F01613-3A78-45C7-8723-2490547CC66D	2023-12-07 18:07:00	0	4.7
FreeStyle LibreLink	59F01613-3A78-45C7-8723-2490547CC66D	2023-12-07 18:22:00	0	4.7
FreeStyle LibreLink	59F01613-3A78-45C7-8723-2490547CC66D	2023-12-07 18:37:00	0	4.7
FreeStyle LibreLink	59F01613-3A78-45C7-8723-2490547CC66D	2023-12-07 18:52:00	0	4.7
FreeStyle LibreLink	59F01613-3A78-45C7-8723-2490547CC66D	2023-12-07 19:06:00	0	5
FreeStyle LibreLink	59F01613-3A78-45C7-8723-2490547CC66D	2023-12-07 19:21:00	0	5
FreeStyle LibreLink	59F01613-3A78-45C7-8723-2490547CC66D	2023-12-07 19:36:00	0	4.9
FreeStyle LibreLink	59F01613-3A78-45C7-8723-2490547CC66D	2023-12-07 19:51:00	0	4.9
FreeStyle LibreLink	59F01613-3A78-45C7-8723-2490547CC66D	2023-12-07 20:06:00	0	4.8
FreeStyle LibreLink	59F01613-3A78-45C7-8723-2490547CC66D	2023-12-07 20:23:00	0	4.9
FreeStyle LibreLink	59F01613-3A78-45C7-8723-2490547CC66D	2023-12-07 20:38:00	0	5.1
FreeStyle LibreLink	59F01613-3A78-45C7-8723-2490547CC66D	2023-12-07 20:53:00	0	5.1
FreeStyle LibreLink	59F01613-3A78-45C7-8723-2490547CC66D	2023-12-07 21:08:00	0	5
FreeStyle LibreLink	59F01613-3A78-45C7-8723-2490547CC66D	2023-12-07 21:23:00	0	5
FreeStyle LibreLink	59F01613-3A78-45C7-8723-2490547CC66D	2023-12-07 21:38:00	0	5
FreeStyle LibreLink	59F01613-3A78-45C7-8723-2490547CC66D	2023-12-07 21:53:00	0	5.1
FreeStyle LibreLink	59F01613-3A78-45C7-8723-2490547CC66D	2023-12-07 22:08:00	0	5.1
FreeStyle LibreLink	59F01613-3A78-45C7-8723-2490547CC66D	2023-12-07 22:23:00	0	5.1
FreeStyle LibreLink	59F01613-3A78-45C7-8723-2490547CC66D	2023-12-07 22:38:00	0	5.2
FreeStyle LibreLink	59F01613-3A78-45C7-8723-2490547CC66D	2023-12-07 22:53:00	0	5.2
FreeStyle LibreLink	59F01613-3A78-45C7-8723-2490547CC66D	2023-12-07 23:08:00	0	5.2
FreeStyle LibreLink	59F01613-3A78-45C7-8723-2490547CC66D	2023-12-07 23:23:00	0	5.2
FreeStyle LibreLink	59F01613-3A78-45C7-8723-2490547CC66D	2023-12-07 23:41:00	0	5.1
FreeStyle LibreLink	59F01613-3A78-45C7-8723-2490547CC66D	2023-12-07 23:56:00	0	5.1
FreeStyle LibreLink	59F01613-3A78-45C7-8723-2490547CC66D	13-07-2023 00:11	0	5
FreeStyle LibreLink	59F01613-3A78-45C7-8723-2490547CC66D	13-07-2023 00:26	0	5.1
FreeStyle LibreLink	59F01613-3A78-45C7-8723-2490547CC66D	13-07-2023 00:41	0	5.2
FreeStyle LibreLink	59F01613-3A78-45C7-8723-2490547CC66D	13-07-2023 00:56	0	5.2
FreeStyle LibreLink	59F01613-3A78-45C7-8723-2490547CC66D	13-07-2023 01:11	0	5.2
FreeStyle LibreLink	59F01613-3A78-45C7-8723-2490547CC66D	13-07-2023 01:26	0	5.1
FreeStyle LibreLink	59F01613-3A78-45C7-8723-2490547CC66D	13-07-2023 01:41	0	5.1
FreeStyle LibreLink	59F01613-3A78-45C7-8723-2490547CC66D	13-07-2023 01:56	0	5.2
FreeStyle LibreLink	59F01613-3A78-45C7-8723-2490547CC66D	13-07-2023 02:11	0	5.2
FreeStyle LibreLink	59F01613-3A78-45C7-8723-2490547CC66D	13-07-2023 02:26	0	5.2
FreeStyle LibreLink	59F01613-3A78-45C7-8723-2490547CC66D	13-07-2023 02:41	0	5.2
FreeStyle LibreLink	59F01613-3A78-45C7-8723-2490547CC66D	13-07-2023 02:56	0	5.1
FreeStyle LibreLink	59F01613-3A78-45C7-8723-2490547CC66D	13-07-2023 03:11	0	5.1
FreeStyle LibreLink	59F01613-3A78-45C7-8723-2490547CC66D	13-07-2023 03:26	0	5.1
FreeStyle LibreLink	59F01613-3A78-45C7-8723-2490547CC66D	13-07-2023 03:41	0	5
FreeStyle LibreLink	59F01613-3A78-45C7-8723-2490547CC66D	13-07-2023 03:56	0	5.1
FreeStyle LibreLink	59F01613-3A78-45C7-8723-2490547CC66D	13-07-2023 04:11	0	5.2
FreeStyle LibreLink	59F01613-3A78-45C7-8723-2490547CC66D	13-07-2023 04:26	0	5.1
FreeStyle LibreLink	59F01613-3A78-45C7-8723-2490547CC66D	13-07-2023 04:41	0	5.1
FreeStyle LibreLink	59F01613-3A78-45C7-8723-2490547CC66D	13-07-2023 04:56	0	5.1
FreeStyle LibreLink	59F01613-3A78-45C7-8723-2490547CC66D	13-07-2023 05:11	0	4.9
FreeStyle LibreLink	59F01613-3A78-45C7-8723-2490547CC66D	13-07-2023 05:26	0	5.1
FreeStyle LibreLink	59F01613-3A78-45C7-8723-2490547CC66D	13-07-2023 05:41	0	5
FreeStyle LibreLink	59F01613-3A78-45C7-8723-2490547CC66D	13-07-2023 05:56	0	4.9
FreeStyle LibreLink	59F01613-3A78-45C7-8723-2490547CC66D	13-07-2023 06:11	0	4.9
FreeStyle LibreLink	59F01613-3A78-45C7-8723-2490547CC66D	13-07-2023 06:26	0	4.9
FreeStyle LibreLink	59F01613-3A78-45C7-8723-2490547CC66D	13-07-2023 06:41	0	4.8
FreeStyle LibreLink	59F01613-3A78-45C7-8723-2490547CC66D	13-07-2023 06:56	0	4.9
FreeStyle LibreLink	59F01613-3A78-45C7-8723-2490547CC66D	13-07-2023 07:11	0	4.8
FreeStyle LibreLink	59F01613-3A78-45C7-8723-2490547CC66D	13-07-2023 07:26	0	4.9
FreeStyle LibreLink	59F01613-3A78-45C7-8723-2490547CC66D	13-07-2023 07:41	0	4.8
FreeStyle LibreLink	59F01613-3A78-45C7-8723-2490547CC66D	13-07-2023 07:56	0	4.9
FreeStyle LibreLink	59F01613-3A78-45C7-8723-2490547CC66D	13-07-2023 08:11	0	4.9
FreeStyle LibreLink	59F01613-3A78-45C7-8723-2490547CC66D	13-07-2023 08:26	0	4.9
FreeStyle LibreLink	59F01613-3A78-45C7-8723-2490547CC66D	13-07-2023 08:41	0	4.9
FreeStyle LibreLink	59F01613-3A78-45C7-8723-2490547CC66D	13-07-2023 08:56	0	4.9
FreeStyle LibreLink	59F01613-3A78-45C7-8723-2490547CC66D	13-07-2023 09:12	0	5
FreeStyle LibreLink	59F01613-3A78-45C7-8723-2490547CC66D	13-07-2023 09:27	0	5.2
FreeStyle LibreLink	59F01613-3A78-45C7-8723-2490547CC66D	13-07-2023 09:42	0	5.2
FreeStyle LibreLink	59F01613-3A78-45C7-8723-2490547CC66D	13-07-2023 09:58	0	5.2
FreeStyle LibreLink	59F01613-3A78-45C7-8723-2490547CC66D	13-07-2023 10:13	0	5.1
FreeStyle LibreLink	59F01613-3A78-45C7-8723-2490547CC66D	13-07-2023 10:28	0	5.1
FreeStyle LibreLink	59F01613-3A78-45C7-8723-2490547CC66D	13-07-2023 10:43	0	5.1
FreeStyle LibreLink	59F01613-3A78-45C7-8723-2490547CC66D	13-07-2023 10:58	0	5.1
FreeStyle LibreLink	59F01613-3A78-45C7-8723-2490547CC66D	13-07-2023 11:13	0	5.2
FreeStyle LibreLink	59F01613-3A78-45C7-8723-2490547CC66D	13-07-2023 11:28	0	5.2
FreeStyle LibreLink	59F01613-3A78-45C7-8723-2490547CC66D	13-07-2023 11:43	0	5.2
FreeStyle LibreLink	59F01613-3A78-45C7-8723-2490547CC66D	13-07-2023 11:58	0	5.2
FreeStyle LibreLink	59F01613-3A78-45C7-8723-2490547CC66D	13-07-2023 12:13	0	5.2
FreeStyle LibreLink	59F01613-3A78-45C7-8723-2490547CC66D	13-07-2023 12:29	0	5.1
FreeStyle LibreLink	59F01613-3A78-45C7-8723-2490547CC66D	13-07-2023 12:44	0	5.1
FreeStyle LibreLink	59F01613-3A78-45C7-8723-2490547CC66D	13-07-2023 12:59	0	5.2
FreeStyle LibreLink	59F01613-3A78-45C7-8723-2490547CC66D	13-07-2023 13:14	0	5.1
FreeStyle LibreLink	59F01613-3A78-45C7-8723-2490547CC66D	13-07-2023 13:29	0	5.2
FreeStyle LibreLink	59F01613-3A78-45C7-8723-2490547CC66D	13-07-2023 13:44	0	5.2
FreeStyle LibreLink	59F01613-3A78-45C7-8723-2490547CC66D	13-07-2023 13:59	0	5.2
FreeStyle LibreLink	59F01613-3A78-45C7-8723-2490547CC66D	13-07-2023 14:14	0	5.1
FreeStyle LibreLink	59F01613-3A78-45C7-8723-2490547CC66D	13-07-2023 14:29	0	5.1
FreeStyle LibreLink	59F01613-3A78-45C7-8723-2490547CC66D	13-07-2023 14:44	0	5.1
FreeStyle LibreLink	59F01613-3A78-45C7-8723-2490547CC66D	13-07-2023 14:59	0	5
FreeStyle LibreLink	59F01613-3A78-45C7-8723-2490547CC66D	13-07-2023 15:14	0	5
FreeStyle LibreLink	59F01613-3A78-45C7-8723-2490547CC66D	13-07-2023 15:29	0	5
FreeStyle LibreLink	59F01613-3A78-45C7-8723-2490547CC66D	13-07-2023 15:45	0	5.1
FreeStyle LibreLink	59F01613-3A78-45C7-8723-2490547CC66D	13-07-2023 16:00	0	4.9
FreeStyle LibreLink	59F01613-3A78-45C7-8723-2490547CC66D	13-07-2023 16:15	0	5.1
FreeStyle LibreLink	59F01613-3A78-45C7-8723-2490547CC66D	13-07-2023 16:30	0	4.7
FreeStyle LibreLink	59F01613-3A78-45C7-8723-2490547CC66D	13-07-2023 16:45	0	4.7
FreeStyle LibreLink	59F01613-3A78-45C7-8723-2490547CC66D	13-07-2023 17:00	0	4.7
FreeStyle LibreLink	59F01613-3A78-45C7-8723-2490547CC66D	13-07-2023 17:15	0	4.7
FreeStyle LibreLink	59F01613-3A78-45C7-8723-2490547CC66D	13-07-2023 17:30	0	4.7
FreeStyle LibreLink	59F01613-3A78-45C7-8723-2490547CC66D	13-07-2023 17:45	0	4.7
FreeStyle LibreLink	59F01613-3A78-45C7-8723-2490547CC66D	13-07-2023 18:00	0	4.7
FreeStyle LibreLink	59F01613-3A78-45C7-8723-2490547CC66D	13-07-2023 18:16	0	4.7
FreeStyle LibreLink	59F01613-3A78-45C7-8723-2490547CC66D	13-07-2023 18:31	0	4.8
FreeStyle LibreLink	59F01613-3A78-45C7-8723-2490547CC66D	13-07-2023 18:46	0	4.8
FreeStyle LibreLink	59F01613-3A78-45C7-8723-2490547CC66D	13-07-2023 19:01	0	4.8
FreeStyle LibreLink	59F01613-3A78-45C7-8723-2490547CC66D	13-07-2023 19:16	0	5
FreeStyle LibreLink	59F01613-3A78-45C7-8723-2490547CC66D	13-07-2023 19:31	0	5
FreeStyle LibreLink	59F01613-3A78-45C7-8723-2490547CC66D	13-07-2023 19:46	0	5.1
FreeStyle LibreLink	59F01613-3A78-45C7-8723-2490547CC66D	13-07-2023 20:01	0	5.1
FreeStyle LibreLink	59F01613-3A78-45C7-8723-2490547CC66D	13-07-2023 20:16	0	5.1
FreeStyle LibreLink	59F01613-3A78-45C7-8723-2490547CC66D	13-07-2023 20:31	0	5.1
FreeStyle LibreLink	59F01613-3A78-45C7-8723-2490547CC66D	13-07-2023 20:46	0	5.1
FreeStyle LibreLink	59F01613-3A78-45C7-8723-2490547CC66D	13-07-2023 21:01	0	5.2
FreeStyle LibreLink	59F01613-3A78-45C7-8723-2490547CC66D	13-07-2023 21:17	0	5.2
FreeStyle LibreLink	59F01613-3A78-45C7-8723-2490547CC66D	13-07-2023 21:32	0	5.1
FreeStyle LibreLink	59F01613-3A78-45C7-8723-2490547CC66D	13-07-2023 21:47	0	5.2
FreeStyle LibreLink	59F01613-3A78-45C7-8723-2490547CC66D	13-07-2023 22:02	0	5.3
FreeStyle LibreLink	59F01613-3A78-45C7-8723-2490547CC66D	13-07-2023 22:17	0	5.3
FreeStyle LibreLink	59F01613-3A78-45C7-8723-2490547CC66D	13-07-2023 22:32	0	5.3
FreeStyle LibreLink	59F01613-3A78-45C7-8723-2490547CC66D	13-07-2023 22:47	0	5.3
FreeStyle LibreLink	59F01613-3A78-45C7-8723-2490547CC66D	13-07-2023 23:02	0	5.3
FreeStyle LibreLink	59F01613-3A78-45C7-8723-2490547CC66D	13-07-2023 23:17	0	5.4
FreeStyle LibreLink	59F01613-3A78-45C7-8723-2490547CC66D	13-07-2023 23:33	0	5.4
FreeStyle LibreLink	59F01613-3A78-45C7-8723-2490547CC66D	13-07-2023 23:48	0	5.2
FreeStyle LibreLink	59F01613-3A78-45C7-8723-2490547CC66D	14-07-2023 00:03	0	5.2
FreeStyle LibreLink	59F01613-3A78-45C7-8723-2490547CC66D	14-07-2023 00:18	0	5.2
FreeStyle LibreLink	59F01613-3A78-45C7-8723-2490547CC66D	14-07-2023 00:33	0	5.2
FreeStyle LibreLink	59F01613-3A78-45C7-8723-2490547CC66D	14-07-2023 00:48	0	5.2
FreeStyle LibreLink	59F01613-3A78-45C7-8723-2490547CC66D	14-07-2023 01:05	0	5.2
FreeStyle LibreLink	59F01613-3A78-45C7-8723-2490547CC66D	14-07-2023 01:20	0	5.1
FreeStyle LibreLink	59F01613-3A78-45C7-8723-2490547CC66D	14-07-2023 01:35	0	5
FreeStyle LibreLink	59F01613-3A78-45C7-8723-2490547CC66D	14-07-2023 01:50	0	5.1
FreeStyle LibreLink	59F01613-3A78-45C7-8723-2490547CC66D	14-07-2023 02:05	0	5.2
FreeStyle LibreLink	59F01613-3A78-45C7-8723-2490547CC66D	14-07-2023 02:20	0	5.2
FreeStyle LibreLink	59F01613-3A78-45C7-8723-2490547CC66D	14-07-2023 02:35	0	5.2
FreeStyle LibreLink	59F01613-3A78-45C7-8723-2490547CC66D	14-07-2023 02:50	0	5.1
FreeStyle LibreLink	59F01613-3A78-45C7-8723-2490547CC66D	14-07-2023 03:05	0	5.3
FreeStyle LibreLink	59F01613-3A78-45C7-8723-2490547CC66D	14-07-2023 03:20	0	5.3
FreeStyle LibreLink	59F01613-3A78-45C7-8723-2490547CC66D	14-07-2023 03:35	0	5.2
FreeStyle LibreLink	59F01613-3A78-45C7-8723-2490547CC66D	14-07-2023 03:50	0	5.2
FreeStyle LibreLink	59F01613-3A78-45C7-8723-2490547CC66D	14-07-2023 04:05	0	5.2
FreeStyle LibreLink	59F01613-3A78-45C7-8723-2490547CC66D	14-07-2023 04:20	0	5.3
FreeStyle LibreLink	59F01613-3A78-45C7-8723-2490547CC66D	14-07-2023 04:35	0	5.3
FreeStyle LibreLink	59F01613-3A78-45C7-8723-2490547CC66D	14-07-2023 04:50	0	5.4
FreeStyle LibreLink	59F01613-3A78-45C7-8723-2490547CC66D	14-07-2023 05:05	0	5.4
FreeStyle LibreLink	59F01613-3A78-45C7-8723-2490547CC66D	14-07-2023 05:20	0	5.3
FreeStyle LibreLink	59F01613-3A78-45C7-8723-2490547CC66D	14-07-2023 05:35	0	5.1
FreeStyle LibreLink	59F01613-3A78-45C7-8723-2490547CC66D	14-07-2023 05:50	0	5.1
FreeStyle LibreLink	59F01613-3A78-45C7-8723-2490547CC66D	14-07-2023 06:05	0	5.2
FreeStyle LibreLink	59F01613-3A78-45C7-8723-2490547CC66D	14-07-2023 06:20	0	5.2
FreeStyle LibreLink	59F01613-3A78-45C7-8723-2490547CC66D	14-07-2023 06:35	0	5.1
FreeStyle LibreLink	59F01613-3A78-45C7-8723-2490547CC66D	14-07-2023 06:50	0	5.1
FreeStyle LibreLink	59F01613-3A78-45C7-8723-2490547CC66D	14-07-2023 07:05	0	5.3
FreeStyle LibreLink	59F01613-3A78-45C7-8723-2490547CC66D	14-07-2023 07:20	0	5.2
FreeStyle LibreLink	59F01613-3A78-45C7-8723-2490547CC66D	14-07-2023 07:35	0	5.2
FreeStyle LibreLink	59F01613-3A78-45C7-8723-2490547CC66D	14-07-2023 07:52	0	5
FreeStyle LibreLink	59F01613-3A78-45C7-8723-2490547CC66D	14-07-2023 08:07	0	5.1
FreeStyle LibreLink	59F01613-3A78-45C7-8723-2490547CC66D	14-07-2023 08:22	0	5.1
FreeStyle LibreLink	59F01613-3A78-45C7-8723-2490547CC66D	14-07-2023 08:37	0	5.1
FreeStyle LibreLink	59F01613-3A78-45C7-8723-2490547CC66D	14-07-2023 08:52	0	5.1
FreeStyle LibreLink	59F01613-3A78-45C7-8723-2490547CC66D	14-07-2023 09:07	0	4.9
FreeStyle LibreLink	59F01613-3A78-45C7-8723-2490547CC66D	14-07-2023 09:22	0	4.9
FreeStyle LibreLink	59F01613-3A78-45C7-8723-2490547CC66D	14-07-2023 09:37	0	5
FreeStyle LibreLink	59F01613-3A78-45C7-8723-2490547CC66D	14-07-2023 09:52	0	5
FreeStyle LibreLink	59F01613-3A78-45C7-8723-2490547CC66D	14-07-2023 10:07	0	5
FreeStyle LibreLink	59F01613-3A78-45C7-8723-2490547CC66D	14-07-2023 10:22	0	5.1
FreeStyle LibreLink	59F01613-3A78-45C7-8723-2490547CC66D	14-07-2023 10:37	0	5.1
FreeStyle LibreLink	59F01613-3A78-45C7-8723-2490547CC66D	14-07-2023 10:52	0	5.2
FreeStyle LibreLink	59F01613-3A78-45C7-8723-2490547CC66D	14-07-2023 11:07	0	5.2
FreeStyle LibreLink	59F01613-3A78-45C7-8723-2490547CC66D	14-07-2023 11:22	0	5.2
FreeStyle LibreLink	59F01613-3A78-45C7-8723-2490547CC66D	14-07-2023 11:37	0	5.3
FreeStyle LibreLink	59F01613-3A78-45C7-8723-2490547CC66D	14-07-2023 11:52	0	5.1
FreeStyle LibreLink	59F01613-3A78-45C7-8723-2490547CC66D	14-07-2023 12:07	0	5.1
FreeStyle LibreLink	59F01613-3A78-45C7-8723-2490547CC66D	14-07-2023 12:22	0	5.1
FreeStyle LibreLink	59F01613-3A78-45C7-8723-2490547CC66D	14-07-2023 12:37	0	5.1
FreeStyle LibreLink	59F01613-3A78-45C7-8723-2490547CC66D	14-07-2023 12:53	0	5
FreeStyle LibreLink	59F01613-3A78-45C7-8723-2490547CC66D	14-07-2023 13:08	0	4.8
FreeStyle LibreLink	59F01613-3A78-45C7-8723-2490547CC66D	14-07-2023 13:23	0	4.7
FreeStyle LibreLink	59F01613-3A78-45C7-8723-2490547CC66D	14-07-2023 13:38	0	4.8
FreeStyle LibreLink	59F01613-3A78-45C7-8723-2490547CC66D	14-07-2023 13:53	0	4.8
FreeStyle LibreLink	59F01613-3A78-45C7-8723-2490547CC66D	14-07-2023 14:08	0	4.8
FreeStyle LibreLink	59F01613-3A78-45C7-8723-2490547CC66D	14-07-2023 14:23	0	4.8
FreeStyle LibreLink	59F01613-3A78-45C7-8723-2490547CC66D	14-07-2023 14:38	0	4.8
FreeStyle LibreLink	59F01613-3A78-45C7-8723-2490547CC66D	14-07-2023 14:53	0	4.7
FreeStyle LibreLink	59F01613-3A78-45C7-8723-2490547CC66D	14-07-2023 15:08	0	4.7
FreeStyle LibreLink	59F01613-3A78-45C7-8723-2490547CC66D	14-07-2023 15:23	0	4.6
FreeStyle LibreLink	59F01613-3A78-45C7-8723-2490547CC66D	14-07-2023 15:38	0	4.6
FreeStyle LibreLink	59F01613-3A78-45C7-8723-2490547CC66D	14-07-2023 15:53	0	4.7
FreeStyle LibreLink	59F01613-3A78-45C7-8723-2490547CC66D	14-07-2023 16:08	0	4.6
FreeStyle LibreLink	59F01613-3A78-45C7-8723-2490547CC66D	14-07-2023 16:23	0	4.6
FreeStyle LibreLink	59F01613-3A78-45C7-8723-2490547CC66D	14-07-2023 16:38	0	4.6
FreeStyle LibreLink	59F01613-3A78-45C7-8723-2490547CC66D	14-07-2023 16:54	0	4.6
FreeStyle LibreLink	59F01613-3A78-45C7-8723-2490547CC66D	14-07-2023 17:09	0	4.6
FreeStyle LibreLink	59F01613-3A78-45C7-8723-2490547CC66D	14-07-2023 17:24	0	4.7
FreeStyle LibreLink	59F01613-3A78-45C7-8723-2490547CC66D	14-07-2023 17:39	0	4.6
FreeStyle LibreLink	59F01613-3A78-45C7-8723-2490547CC66D	14-07-2023 17:54	0	4.7
FreeStyle LibreLink	59F01613-3A78-45C7-8723-2490547CC66D	14-07-2023 18:09	0	4.8
FreeStyle LibreLink	59F01613-3A78-45C7-8723-2490547CC66D	14-07-2023 18:25	0	4.8
FreeStyle LibreLink	59F01613-3A78-45C7-8723-2490547CC66D	14-07-2023 18:40	0	4.8
FreeStyle LibreLink	59F01613-3A78-45C7-8723-2490547CC66D	14-07-2023 18:55	0	4.7
FreeStyle LibreLink	59F01613-3A78-45C7-8723-2490547CC66D	14-07-2023 19:10	0	4.7
FreeStyle LibreLink	59F01613-3A78-45C7-8723-2490547CC66D	14-07-2023 19:25	0	4.7
FreeStyle LibreLink	59F01613-3A78-45C7-8723-2490547CC66D	14-07-2023 19:40	0	4.9
FreeStyle LibreLink	59F01613-3A78-45C7-8723-2490547CC66D	14-07-2023 19:55	0	5
FreeStyle LibreLink	59F01613-3A78-45C7-8723-2490547CC66D	14-07-2023 20:10	0	4.9
FreeStyle LibreLink	59F01613-3A78-45C7-8723-2490547CC66D	14-07-2023 20:25	0	5
FreeStyle LibreLink	59F01613-3A78-45C7-8723-2490547CC66D	14-07-2023 20:40	0	5.1
FreeStyle LibreLink	59F01613-3A78-45C7-8723-2490547CC66D	14-07-2023 20:56	0	5
FreeStyle LibreLink	59F01613-3A78-45C7-8723-2490547CC66D	14-07-2023 21:11	0	5.2
FreeStyle LibreLink	59F01613-3A78-45C7-8723-2490547CC66D	14-07-2023 21:26	0	5.2
FreeStyle LibreLink	59F01613-3A78-45C7-8723-2490547CC66D	14-07-2023 21:41	0	5.1
FreeStyle LibreLink	59F01613-3A78-45C7-8723-2490547CC66D	14-07-2023 21:56	0	5.1
FreeStyle LibreLink	59F01613-3A78-45C7-8723-2490547CC66D	14-07-2023 22:11	0	5.2
FreeStyle LibreLink	59F01613-3A78-45C7-8723-2490547CC66D	14-07-2023 22:26	0	5.2
FreeStyle LibreLink	59F01613-3A78-45C7-8723-2490547CC66D	14-07-2023 22:41	0	5.2
FreeStyle LibreLink	59F01613-3A78-45C7-8723-2490547CC66D	14-07-2023 22:56	0	5.1
FreeStyle LibreLink	59F01613-3A78-45C7-8723-2490547CC66D	14-07-2023 23:11	0	5
FreeStyle LibreLink	59F01613-3A78-45C7-8723-2490547CC66D	14-07-2023 23:26	0	5.1
FreeStyle LibreLink	59F01613-3A78-45C7-8723-2490547CC66D	14-07-2023 23:41	0	5.1
FreeStyle LibreLink	59F01613-3A78-45C7-8723-2490547CC66D	14-07-2023 23:56	0	5.1
FreeStyle LibreLink	59F01613-3A78-45C7-8723-2490547CC66D	15-07-2023 00:11	0	5.1
FreeStyle LibreLink	59F01613-3A78-45C7-8723-2490547CC66D	15-07-2023 00:26	0	5
FreeStyle LibreLink	59F01613-3A78-45C7-8723-2490547CC66D	15-07-2023 00:43	0	4.9
FreeStyle LibreLink	59F01613-3A78-45C7-8723-2490547CC66D	15-07-2023 00:58	0	4.8
FreeStyle LibreLink	59F01613-3A78-45C7-8723-2490547CC66D	15-07-2023 01:13	0	4.9
FreeStyle LibreLink	59F01613-3A78-45C7-8723-2490547CC66D	15-07-2023 01:28	0	4.9
FreeStyle LibreLink	59F01613-3A78-45C7-8723-2490547CC66D	15-07-2023 01:43	0	4.9
FreeStyle LibreLink	59F01613-3A78-45C7-8723-2490547CC66D	15-07-2023 01:58	0	4.9
FreeStyle LibreLink	59F01613-3A78-45C7-8723-2490547CC66D	15-07-2023 02:13	0	5
FreeStyle LibreLink	59F01613-3A78-45C7-8723-2490547CC66D	15-07-2023 02:28	0	5.1
FreeStyle LibreLink	59F01613-3A78-45C7-8723-2490547CC66D	15-07-2023 02:43	0	5.1
FreeStyle LibreLink	59F01613-3A78-45C7-8723-2490547CC66D	15-07-2023 02:58	0	5.1
FreeStyle LibreLink	59F01613-3A78-45C7-8723-2490547CC66D	15-07-2023 03:13	0	5.1
FreeStyle LibreLink	59F01613-3A78-45C7-8723-2490547CC66D	15-07-2023 03:28	0	5
FreeStyle LibreLink	59F01613-3A78-45C7-8723-2490547CC66D	15-07-2023 03:43	0	5
FreeStyle LibreLink	59F01613-3A78-45C7-8723-2490547CC66D	15-07-2023 03:58	0	5.2
FreeStyle LibreLink	59F01613-3A78-45C7-8723-2490547CC66D	15-07-2023 04:13	0	5.2
FreeStyle LibreLink	59F01613-3A78-45C7-8723-2490547CC66D	15-07-2023 04:28	0	4.9
FreeStyle LibreLink	59F01613-3A78-45C7-8723-2490547CC66D	15-07-2023 04:43	0	4.9
FreeStyle LibreLink	59F01613-3A78-45C7-8723-2490547CC66D	15-07-2023 04:58	0	5.1
FreeStyle LibreLink	59F01613-3A78-45C7-8723-2490547CC66D	15-07-2023 05:13	0	5.2
FreeStyle LibreLink	59F01613-3A78-45C7-8723-2490547CC66D	15-07-2023 05:28	0	5.2
FreeStyle LibreLink	59F01613-3A78-45C7-8723-2490547CC66D	15-07-2023 05:43	0	5.2
FreeStyle LibreLink	59F01613-3A78-45C7-8723-2490547CC66D	15-07-2023 05:58	0	5.3
FreeStyle LibreLink	59F01613-3A78-45C7-8723-2490547CC66D	15-07-2023 06:13	0	5.1
FreeStyle LibreLink	59F01613-3A78-45C7-8723-2490547CC66D	15-07-2023 06:31	0	5
FreeStyle LibreLink	59F01613-3A78-45C7-8723-2490547CC66D	15-07-2023 06:46	0	4.9
FreeStyle LibreLink	59F01613-3A78-45C7-8723-2490547CC66D	15-07-2023 07:01	0	4.9
FreeStyle LibreLink	59F01613-3A78-45C7-8723-2490547CC66D	15-07-2023 07:16	0	4.9
FreeStyle LibreLink	59F01613-3A78-45C7-8723-2490547CC66D	15-07-2023 07:31	0	4.9
FreeStyle LibreLink	59F01613-3A78-45C7-8723-2490547CC66D	15-07-2023 07:46	0	4.9
FreeStyle LibreLink	59F01613-3A78-45C7-8723-2490547CC66D	15-07-2023 08:01	0	4.8
FreeStyle LibreLink	59F01613-3A78-45C7-8723-2490547CC66D	15-07-2023 08:16	0	4.9
FreeStyle LibreLink	59F01613-3A78-45C7-8723-2490547CC66D	15-07-2023 08:31	0	5
FreeStyle LibreLink	59F01613-3A78-45C7-8723-2490547CC66D	15-07-2023 08:46	0	4.8
FreeStyle LibreLink	59F01613-3A78-45C7-8723-2490547CC66D	15-07-2023 09:01	0	4.8
FreeStyle LibreLink	59F01613-3A78-45C7-8723-2490547CC66D	15-07-2023 09:16	0	4.8
FreeStyle LibreLink	59F01613-3A78-45C7-8723-2490547CC66D	15-07-2023 09:31	0	4.8
FreeStyle LibreLink	59F01613-3A78-45C7-8723-2490547CC66D	15-07-2023 09:46	0	4.8
FreeStyle LibreLink	59F01613-3A78-45C7-8723-2490547CC66D	15-07-2023 10:01	0	4.8
FreeStyle LibreLink	59F01613-3A78-45C7-8723-2490547CC66D	15-07-2023 10:16	0	4.8
FreeStyle LibreLink	59F01613-3A78-45C7-8723-2490547CC66D	15-07-2023 10:31	0	4.8
FreeStyle LibreLink	59F01613-3A78-45C7-8723-2490547CC66D	15-07-2023 10:46	0	4.9
FreeStyle LibreLink	59F01613-3A78-45C7-8723-2490547CC66D	15-07-2023 11:01	0	4.8
FreeStyle LibreLink	59F01613-3A78-45C7-8723-2490547CC66D	15-07-2023 11:16	0	4.8
FreeStyle LibreLink	59F01613-3A78-45C7-8723-2490547CC66D	15-07-2023 11:31	0	4.9
FreeStyle LibreLink	59F01613-3A78-45C7-8723-2490547CC66D	15-07-2023 11:46	0	5.1
FreeStyle LibreLink	59F01613-3A78-45C7-8723-2490547CC66D	15-07-2023 12:01	0	5.2
FreeStyle LibreLink	59F01613-3A78-45C7-8723-2490547CC66D	15-07-2023 12:16	0	5.1
FreeStyle LibreLink	59F01613-3A78-45C7-8723-2490547CC66D	15-07-2023 12:32	0	5.1
FreeStyle LibreLink	59F01613-3A78-45C7-8723-2490547CC66D	15-07-2023 12:47	0	5
FreeStyle LibreLink	59F01613-3A78-45C7-8723-2490547CC66D	15-07-2023 13:01	0	4.9
FreeStyle LibreLink	59F01613-3A78-45C7-8723-2490547CC66D	15-07-2023 13:17	0	5.1
FreeStyle LibreLink	59F01613-3A78-45C7-8723-2490547CC66D	15-07-2023 13:32	0	5.1
FreeStyle LibreLink	59F01613-3A78-45C7-8723-2490547CC66D	15-07-2023 13:47	0	4.9
FreeStyle LibreLink	59F01613-3A78-45C7-8723-2490547CC66D	15-07-2023 14:02	0	4.9
FreeStyle LibreLink	59F01613-3A78-45C7-8723-2490547CC66D	15-07-2023 14:17	0	4.9
FreeStyle LibreLink	59F01613-3A78-45C7-8723-2490547CC66D	15-07-2023 14:32	0	4.9
FreeStyle LibreLink	59F01613-3A78-45C7-8723-2490547CC66D	15-07-2023 14:48	0	4.9
FreeStyle LibreLink	59F01613-3A78-45C7-8723-2490547CC66D	15-07-2023 15:03	0	4.9
FreeStyle LibreLink	59F01613-3A78-45C7-8723-2490547CC66D	15-07-2023 15:18	0	4.9
FreeStyle LibreLink	59F01613-3A78-45C7-8723-2490547CC66D	15-07-2023 15:33	0	5
FreeStyle LibreLink	59F01613-3A78-45C7-8723-2490547CC66D	15-07-2023 15:48	0	5
FreeStyle LibreLink	59F01613-3A78-45C7-8723-2490547CC66D	15-07-2023 16:03	0	5
FreeStyle LibreLink	59F01613-3A78-45C7-8723-2490547CC66D	15-07-2023 16:18	0	5
FreeStyle LibreLink	59F01613-3A78-45C7-8723-2490547CC66D	15-07-2023 16:33	0	5
FreeStyle LibreLink	59F01613-3A78-45C7-8723-2490547CC66D	15-07-2023 16:48	0	5.1
FreeStyle LibreLink	59F01613-3A78-45C7-8723-2490547CC66D	15-07-2023 17:04	0	5.1
FreeStyle LibreLink	59F01613-3A78-45C7-8723-2490547CC66D	15-07-2023 17:19	0	5.1
FreeStyle LibreLink	59F01613-3A78-45C7-8723-2490547CC66D	15-07-2023 17:34	0	5
FreeStyle LibreLink	59F01613-3A78-45C7-8723-2490547CC66D	15-07-2023 17:49	0	5
FreeStyle LibreLink	59F01613-3A78-45C7-8723-2490547CC66D	15-07-2023 18:03	0	5
FreeStyle LibreLink	59F01613-3A78-45C7-8723-2490547CC66D	15-07-2023 18:18	0	4.9
FreeStyle LibreLink	59F01613-3A78-45C7-8723-2490547CC66D	15-07-2023 18:33	0	4.9
FreeStyle LibreLink	59F01613-3A78-45C7-8723-2490547CC66D	15-07-2023 18:49	0	5
FreeStyle LibreLink	59F01613-3A78-45C7-8723-2490547CC66D	15-07-2023 19:04	0	4.9
FreeStyle LibreLink	59F01613-3A78-45C7-8723-2490547CC66D	15-07-2023 19:19	0	4.7
FreeStyle LibreLink	59F01613-3A78-45C7-8723-2490547CC66D	15-07-2023 19:34	0	4.8
FreeStyle LibreLink	59F01613-3A78-45C7-8723-2490547CC66D	15-07-2023 19:49	0	4.8
FreeStyle LibreLink	59F01613-3A78-45C7-8723-2490547CC66D	15-07-2023 20:04	0	4.8
FreeStyle LibreLink	59F01613-3A78-45C7-8723-2490547CC66D	15-07-2023 20:19	0	4.7
FreeStyle LibreLink	59F01613-3A78-45C7-8723-2490547CC66D	15-07-2023 20:34	0	4.8
FreeStyle LibreLink	59F01613-3A78-45C7-8723-2490547CC66D	15-07-2023 20:49	0	4.8
FreeStyle LibreLink	59F01613-3A78-45C7-8723-2490547CC66D	15-07-2023 21:05	0	4.7
FreeStyle LibreLink	59F01613-3A78-45C7-8723-2490547CC66D	15-07-2023 21:20	0	4.7
FreeStyle LibreLink	59F01613-3A78-45C7-8723-2490547CC66D	15-07-2023 21:35	0	4.7
FreeStyle LibreLink	59F01613-3A78-45C7-8723-2490547CC66D	15-07-2023 21:50	0	4.8
FreeStyle LibreLink	59F01613-3A78-45C7-8723-2490547CC66D	15-07-2023 22:05	0	4.7
FreeStyle LibreLink	59F01613-3A78-45C7-8723-2490547CC66D	15-07-2023 22:20	0	4.8
FreeStyle LibreLink	59F01613-3A78-45C7-8723-2490547CC66D	15-07-2023 22:35	0	4.8
FreeStyle LibreLink	59F01613-3A78-45C7-8723-2490547CC66D	15-07-2023 22:50	0	4.8
FreeStyle LibreLink	59F01613-3A78-45C7-8723-2490547CC66D	15-07-2023 23:05	0	4.8
FreeStyle LibreLink	59F01613-3A78-45C7-8723-2490547CC66D	15-07-2023 23:20	0	4.8
FreeStyle LibreLink	59F01613-3A78-45C7-8723-2490547CC66D	15-07-2023 23:54	0	4.7
FreeStyle LibreLink	59F01613-3A78-45C7-8723-2490547CC66D	16-07-2023 00:09	0	4.7
FreeStyle LibreLink	59F01613-3A78-45C7-8723-2490547CC66D	16-07-2023 00:24	0	4.7
FreeStyle LibreLink	59F01613-3A78-45C7-8723-2490547CC66D	16-07-2023 00:39	0	4.6
FreeStyle LibreLink	59F01613-3A78-45C7-8723-2490547CC66D	16-07-2023 00:54	0	4.6
FreeStyle LibreLink	59F01613-3A78-45C7-8723-2490547CC66D	16-07-2023 01:09	0	4.6
FreeStyle LibreLink	59F01613-3A78-45C7-8723-2490547CC66D	16-07-2023 01:24	0	4.7
FreeStyle LibreLink	59F01613-3A78-45C7-8723-2490547CC66D	16-07-2023 01:39	0	4.6
FreeStyle LibreLink	59F01613-3A78-45C7-8723-2490547CC66D	16-07-2023 01:54	0	4.5
FreeStyle LibreLink	59F01613-3A78-45C7-8723-2490547CC66D	16-07-2023 02:09	0	4.4
FreeStyle LibreLink	59F01613-3A78-45C7-8723-2490547CC66D	16-07-2023 02:24	0	4.4
FreeStyle LibreLink	59F01613-3A78-45C7-8723-2490547CC66D	16-07-2023 02:39	0	4.4
FreeStyle LibreLink	59F01613-3A78-45C7-8723-2490547CC66D	16-07-2023 02:54	0	4.4
FreeStyle LibreLink	59F01613-3A78-45C7-8723-2490547CC66D	16-07-2023 03:09	0	4.4
FreeStyle LibreLink	59F01613-3A78-45C7-8723-2490547CC66D	16-07-2023 03:24	0	4.4
FreeStyle LibreLink	59F01613-3A78-45C7-8723-2490547CC66D	16-07-2023 03:39	0	4.4
FreeStyle LibreLink	59F01613-3A78-45C7-8723-2490547CC66D	16-07-2023 03:54	0	4.3
FreeStyle LibreLink	59F01613-3A78-45C7-8723-2490547CC66D	16-07-2023 04:09	0	4.4
FreeStyle LibreLink	59F01613-3A78-45C7-8723-2490547CC66D	16-07-2023 04:24	0	4.5
FreeStyle LibreLink	59F01613-3A78-45C7-8723-2490547CC66D	16-07-2023 04:39	0	4.5
FreeStyle LibreLink	59F01613-3A78-45C7-8723-2490547CC66D	16-07-2023 04:54	0	4.6
FreeStyle LibreLink	59F01613-3A78-45C7-8723-2490547CC66D	16-07-2023 05:09	0	4.7
FreeStyle LibreLink	59F01613-3A78-45C7-8723-2490547CC66D	16-07-2023 05:24	0	4.8
FreeStyle LibreLink	59F01613-3A78-45C7-8723-2490547CC66D	16-07-2023 05:39	0	4.8
FreeStyle LibreLink	59F01613-3A78-45C7-8723-2490547CC66D	16-07-2023 05:54	0	4.8
FreeStyle LibreLink	59F01613-3A78-45C7-8723-2490547CC66D	16-07-2023 06:09	0	4.6
FreeStyle LibreLink	59F01613-3A78-45C7-8723-2490547CC66D	16-07-2023 06:24	0	4.4
FreeStyle LibreLink	59F01613-3A78-45C7-8723-2490547CC66D	16-07-2023 06:39	0	4.4
FreeStyle LibreLink	59F01613-3A78-45C7-8723-2490547CC66D	16-07-2023 06:54	0	4.6
FreeStyle LibreLink	59F01613-3A78-45C7-8723-2490547CC66D	16-07-2023 07:09	0	4.7
FreeStyle LibreLink	59F01613-3A78-45C7-8723-2490547CC66D	16-07-2023 07:24	0	4.7
FreeStyle LibreLink	59F01613-3A78-45C7-8723-2490547CC66D	16-07-2023 07:39	0	4.6
FreeStyle LibreLink	59F01613-3A78-45C7-8723-2490547CC66D	16-07-2023 07:54	0	4.7
FreeStyle LibreLink	59F01613-3A78-45C7-8723-2490547CC66D	16-07-2023 08:09	0	4.7
FreeStyle LibreLink	59F01613-3A78-45C7-8723-2490547CC66D	16-07-2023 08:24	0	4.6
FreeStyle LibreLink	59F01613-3A78-45C7-8723-2490547CC66D	16-07-2023 08:39	0	4.4
FreeStyle LibreLink	59F01613-3A78-45C7-8723-2490547CC66D	16-07-2023 08:54	0	4.5
FreeStyle LibreLink	59F01613-3A78-45C7-8723-2490547CC66D	16-07-2023 09:09	0	4.6
FreeStyle LibreLink	59F01613-3A78-45C7-8723-2490547CC66D	16-07-2023 09:24	0	4.8
FreeStyle LibreLink	59F01613-3A78-45C7-8723-2490547CC66D	16-07-2023 09:39	0	4.7
FreeStyle LibreLink	59F01613-3A78-45C7-8723-2490547CC66D	16-07-2023 09:54	0	4.7
FreeStyle LibreLink	59F01613-3A78-45C7-8723-2490547CC66D	16-07-2023 10:09	0	4.7
FreeStyle LibreLink	59F01613-3A78-45C7-8723-2490547CC66D	16-07-2023 10:24	0	4.6
FreeStyle LibreLink	59F01613-3A78-45C7-8723-2490547CC66D	16-07-2023 10:40	0	4.7
FreeStyle LibreLink	59F01613-3A78-45C7-8723-2490547CC66D	16-07-2023 10:55	0	4.7
FreeStyle LibreLink	59F01613-3A78-45C7-8723-2490547CC66D	16-07-2023 11:10	0	4.6
FreeStyle LibreLink	59F01613-3A78-45C7-8723-2490547CC66D	16-07-2023 11:25	0	4.6
FreeStyle LibreLink	59F01613-3A78-45C7-8723-2490547CC66D	16-07-2023 11:40	0	4.6
FreeStyle LibreLink	59F01613-3A78-45C7-8723-2490547CC66D	16-07-2023 11:55	0	4.6
FreeStyle LibreLink	59F01613-3A78-45C7-8723-2490547CC66D	16-07-2023 12:10	0	4.6
FreeStyle LibreLink	59F01613-3A78-45C7-8723-2490547CC66D	16-07-2023 12:25	0	4.7
FreeStyle LibreLink	59F01613-3A78-45C7-8723-2490547CC66D	16-07-2023 12:41	0	4.6
FreeStyle LibreLink	59F01613-3A78-45C7-8723-2490547CC66D	16-07-2023 12:56	0	4.5
FreeStyle LibreLink	59F01613-3A78-45C7-8723-2490547CC66D	16-07-2023 13:11	0	4.4
FreeStyle LibreLink	59F01613-3A78-45C7-8723-2490547CC66D	16-07-2023 13:26	0	4.3
FreeStyle LibreLink	59F01613-3A78-45C7-8723-2490547CC66D	16-07-2023 13:41	0	4.3
FreeStyle LibreLink	59F01613-3A78-45C7-8723-2490547CC66D	16-07-2023 13:56	0	4.3
FreeStyle LibreLink	59F01613-3A78-45C7-8723-2490547CC66D	16-07-2023 14:11	0	4.2
FreeStyle LibreLink	59F01613-3A78-45C7-8723-2490547CC66D	16-07-2023 14:26	0	4.2
FreeStyle LibreLink	59F01613-3A78-45C7-8723-2490547CC66D	16-07-2023 14:41	0	4.2
FreeStyle LibreLink	59F01613-3A78-45C7-8723-2490547CC66D	16-07-2023 14:57	0	4.4
FreeStyle LibreLink	59F01613-3A78-45C7-8723-2490547CC66D	16-07-2023 15:12	0	4.3
FreeStyle LibreLink	59F01613-3A78-45C7-8723-2490547CC66D	16-07-2023 15:27	0	4.2
FreeStyle LibreLink	59F01613-3A78-45C7-8723-2490547CC66D	16-07-2023 15:42	0	4.1
FreeStyle LibreLink	59F01613-3A78-45C7-8723-2490547CC66D	16-07-2023 15:57	0	4.1
FreeStyle LibreLink	59F01613-3A78-45C7-8723-2490547CC66D	16-07-2023 16:12	0	4.1
FreeStyle LibreLink	59F01613-3A78-45C7-8723-2490547CC66D	16-07-2023 16:27	0	4.1
FreeStyle LibreLink	59F01613-3A78-45C7-8723-2490547CC66D	16-07-2023 16:42	0	4.1
FreeStyle LibreLink	59F01613-3A78-45C7-8723-2490547CC66D	16-07-2023 16:57	0	4
FreeStyle LibreLink	59F01613-3A78-45C7-8723-2490547CC66D	16-07-2023 17:12	0	4
FreeStyle LibreLink	59F01613-3A78-45C7-8723-2490547CC66D	16-07-2023 17:27	0	3.9
FreeStyle LibreLink	59F01613-3A78-45C7-8723-2490547CC66D	16-07-2023 17:43	0	4
FreeStyle LibreLink	59F01613-3A78-45C7-8723-2490547CC66D	16-07-2023 17:58	0	4.1
FreeStyle LibreLink	59F01613-3A78-45C7-8723-2490547CC66D	16-07-2023 18:13	0	4.2
FreeStyle LibreLink	59F01613-3A78-45C7-8723-2490547CC66D	16-07-2023 18:28	0	4.4
FreeStyle LibreLink	59F01613-3A78-45C7-8723-2490547CC66D	16-07-2023 18:44	0	4.7
FreeStyle LibreLink	59F01613-3A78-45C7-8723-2490547CC66D	16-07-2023 18:59	0	4.8
FreeStyle LibreLink	59F01613-3A78-45C7-8723-2490547CC66D	16-07-2023 19:14	0	4.8
FreeStyle LibreLink	59F01613-3A78-45C7-8723-2490547CC66D	16-07-2023 19:29	0	4.8
FreeStyle LibreLink	59F01613-3A78-45C7-8723-2490547CC66D	16-07-2023 19:44	0	4.7
FreeStyle LibreLink	59F01613-3A78-45C7-8723-2490547CC66D	16-07-2023 19:59	0	4.7
FreeStyle LibreLink	59F01613-3A78-45C7-8723-2490547CC66D	16-07-2023 20:14	0	4.7
FreeStyle LibreLink	59F01613-3A78-45C7-8723-2490547CC66D	16-07-2023 20:29	0	4.6
FreeStyle LibreLink	59F01613-3A78-45C7-8723-2490547CC66D	16-07-2023 20:44	0	4.7
FreeStyle LibreLink	59F01613-3A78-45C7-8723-2490547CC66D	16-07-2023 20:59	0	4.8
FreeStyle LibreLink	59F01613-3A78-45C7-8723-2490547CC66D	16-07-2023 21:14	0	4.8
FreeStyle LibreLink	59F01613-3A78-45C7-8723-2490547CC66D	16-07-2023 21:29	0	4.7
FreeStyle LibreLink	59F01613-3A78-45C7-8723-2490547CC66D	16-07-2023 21:45	0	4.7
FreeStyle LibreLink	59F01613-3A78-45C7-8723-2490547CC66D	16-07-2023 22:00	0	4.7
FreeStyle LibreLink	59F01613-3A78-45C7-8723-2490547CC66D	16-07-2023 22:15	0	4.8
FreeStyle LibreLink	59F01613-3A78-45C7-8723-2490547CC66D	16-07-2023 22:30	0	4.8
FreeStyle LibreLink	59F01613-3A78-45C7-8723-2490547CC66D	16-07-2023 22:45	0	4.8
FreeStyle LibreLink	59F01613-3A78-45C7-8723-2490547CC66D	16-07-2023 23:00	0	4.8
FreeStyle LibreLink	59F01613-3A78-45C7-8723-2490547CC66D	16-07-2023 23:15	0	4.8
FreeStyle LibreLink	59F01613-3A78-45C7-8723-2490547CC66D	16-07-2023 23:30	0	4.8
FreeStyle LibreLink	59F01613-3A78-45C7-8723-2490547CC66D	16-07-2023 23:45	0	4.9
FreeStyle LibreLink	59F01613-3A78-45C7-8723-2490547CC66D	17-07-2023 00:00	0	4.9
FreeStyle LibreLink	59F01613-3A78-45C7-8723-2490547CC66D	17-07-2023 00:15	0	4.9
FreeStyle LibreLink	59F01613-3A78-45C7-8723-2490547CC66D	17-07-2023 00:30	0	4.9
FreeStyle LibreLink	59F01613-3A78-45C7-8723-2490547CC66D	17-07-2023 00:47	0	4.9
FreeStyle LibreLink	59F01613-3A78-45C7-8723-2490547CC66D	17-07-2023 01:02	0	4.9
FreeStyle LibreLink	59F01613-3A78-45C7-8723-2490547CC66D	17-07-2023 01:17	0	4.9
FreeStyle LibreLink	59F01613-3A78-45C7-8723-2490547CC66D	17-07-2023 01:32	0	4.9
FreeStyle LibreLink	59F01613-3A78-45C7-8723-2490547CC66D	17-07-2023 01:47	0	4.9
FreeStyle LibreLink	59F01613-3A78-45C7-8723-2490547CC66D	17-07-2023 02:02	0	4.9
FreeStyle LibreLink	59F01613-3A78-45C7-8723-2490547CC66D	17-07-2023 02:17	0	5
FreeStyle LibreLink	59F01613-3A78-45C7-8723-2490547CC66D	17-07-2023 02:32	0	5.1
FreeStyle LibreLink	59F01613-3A78-45C7-8723-2490547CC66D	17-07-2023 02:47	0	5
FreeStyle LibreLink	59F01613-3A78-45C7-8723-2490547CC66D	17-07-2023 03:02	0	5
FreeStyle LibreLink	59F01613-3A78-45C7-8723-2490547CC66D	17-07-2023 03:17	0	5.1
FreeStyle LibreLink	59F01613-3A78-45C7-8723-2490547CC66D	17-07-2023 03:32	0	5.1
FreeStyle LibreLink	59F01613-3A78-45C7-8723-2490547CC66D	17-07-2023 03:47	0	5.1
FreeStyle LibreLink	59F01613-3A78-45C7-8723-2490547CC66D	17-07-2023 04:02	0	5.2
FreeStyle LibreLink	59F01613-3A78-45C7-8723-2490547CC66D	17-07-2023 04:17	0	5.1
FreeStyle LibreLink	59F01613-3A78-45C7-8723-2490547CC66D	17-07-2023 04:32	0	5.1
FreeStyle LibreLink	59F01613-3A78-45C7-8723-2490547CC66D	17-07-2023 04:47	0	5.2
FreeStyle LibreLink	59F01613-3A78-45C7-8723-2490547CC66D	17-07-2023 05:02	0	4.9
FreeStyle LibreLink	59F01613-3A78-45C7-8723-2490547CC66D	17-07-2023 05:17	0	4.8
FreeStyle LibreLink	59F01613-3A78-45C7-8723-2490547CC66D	17-07-2023 05:32	0	4.9
FreeStyle LibreLink	59F01613-3A78-45C7-8723-2490547CC66D	17-07-2023 05:47	0	5
FreeStyle LibreLink	59F01613-3A78-45C7-8723-2490547CC66D	17-07-2023 06:02	0	5.1
FreeStyle LibreLink	59F01613-3A78-45C7-8723-2490547CC66D	17-07-2023 06:17	0	5.1
FreeStyle LibreLink	59F01613-3A78-45C7-8723-2490547CC66D	17-07-2023 06:32	0	4.9
FreeStyle LibreLink	59F01613-3A78-45C7-8723-2490547CC66D	17-07-2023 06:47	0	4.9
FreeStyle LibreLink	59F01613-3A78-45C7-8723-2490547CC66D	17-07-2023 07:02	0	5.1
FreeStyle LibreLink	59F01613-3A78-45C7-8723-2490547CC66D	17-07-2023 07:18	0	5.4
FreeStyle LibreLink	59F01613-3A78-45C7-8723-2490547CC66D	17-07-2023 07:33	0	5.8
FreeStyle LibreLink	59F01613-3A78-45C7-8723-2490547CC66D	17-07-2023 07:48	0	5.8
FreeStyle LibreLink	59F01613-3A78-45C7-8723-2490547CC66D	17-07-2023 08:03	0	5.7
FreeStyle LibreLink	59F01613-3A78-45C7-8723-2490547CC66D	17-07-2023 08:19	0	5.4
FreeStyle LibreLink	59F01613-3A78-45C7-8723-2490547CC66D	17-07-2023 08:34	0	5.4
FreeStyle LibreLink	59F01613-3A78-45C7-8723-2490547CC66D	17-07-2023 08:49	0	5.3
FreeStyle LibreLink	59F01613-3A78-45C7-8723-2490547CC66D	17-07-2023 09:04	0	5.3
FreeStyle LibreLink	59F01613-3A78-45C7-8723-2490547CC66D	17-07-2023 09:19	0	5.2
FreeStyle LibreLink	59F01613-3A78-45C7-8723-2490547CC66D	17-07-2023 09:34	0	5.1
FreeStyle LibreLink	59F01613-3A78-45C7-8723-2490547CC66D	17-07-2023 09:49	0	5
FreeStyle LibreLink	59F01613-3A78-45C7-8723-2490547CC66D	17-07-2023 10:04	0	4.9
FreeStyle LibreLink	59F01613-3A78-45C7-8723-2490547CC66D	17-07-2023 10:19	0	4.9
FreeStyle LibreLink	59F01613-3A78-45C7-8723-2490547CC66D	17-07-2023 10:34	0	4.9
FreeStyle LibreLink	59F01613-3A78-45C7-8723-2490547CC66D	17-07-2023 10:49	0	4.8
FreeStyle LibreLink	59F01613-3A78-45C7-8723-2490547CC66D	17-07-2023 11:04	0	4.8
FreeStyle LibreLink	59F01613-3A78-45C7-8723-2490547CC66D	17-07-2023 11:19	0	4.8
FreeStyle LibreLink	59F01613-3A78-45C7-8723-2490547CC66D	17-07-2023 11:34	0	4.8
FreeStyle LibreLink	59F01613-3A78-45C7-8723-2490547CC66D	17-07-2023 11:49	0	4.8
FreeStyle LibreLink	59F01613-3A78-45C7-8723-2490547CC66D	17-07-2023 12:05	0	4.9
FreeStyle LibreLink	59F01613-3A78-45C7-8723-2490547CC66D	17-07-2023 12:20	0	4.9
FreeStyle LibreLink	59F01613-3A78-45C7-8723-2490547CC66D	17-07-2023 12:35	0	4.8
FreeStyle LibreLink	59F01613-3A78-45C7-8723-2490547CC66D	17-07-2023 12:50	0	4.7
FreeStyle LibreLink	59F01613-3A78-45C7-8723-2490547CC66D	17-07-2023 13:05	0	4.7
FreeStyle LibreLink	59F01613-3A78-45C7-8723-2490547CC66D	17-07-2023 13:20	0	4.6
FreeStyle LibreLink	59F01613-3A78-45C7-8723-2490547CC66D	17-07-2023 13:35	0	4.6
FreeStyle LibreLink	59F01613-3A78-45C7-8723-2490547CC66D	17-07-2023 13:50	0	4.8
FreeStyle LibreLink	59F01613-3A78-45C7-8723-2490547CC66D	17-07-2023 14:06	0	4.8
FreeStyle LibreLink	59F01613-3A78-45C7-8723-2490547CC66D	17-07-2023 14:21	0	4.6
FreeStyle LibreLink	59F01613-3A78-45C7-8723-2490547CC66D	17-07-2023 14:36	0	4.5
FreeStyle LibreLink	59F01613-3A78-45C7-8723-2490547CC66D	17-07-2023 14:51	0	4.5
FreeStyle LibreLink	59F01613-3A78-45C7-8723-2490547CC66D	17-07-2023 15:06	0	4.4
FreeStyle LibreLink	59F01613-3A78-45C7-8723-2490547CC66D	17-07-2023 15:21	0	4.4
FreeStyle LibreLink	59F01613-3A78-45C7-8723-2490547CC66D	17-07-2023 15:36	0	4.5
FreeStyle LibreLink	59F01613-3A78-45C7-8723-2490547CC66D	17-07-2023 15:51	0	4.4
FreeStyle LibreLink	59F01613-3A78-45C7-8723-2490547CC66D	17-07-2023 16:06	0	4.4
FreeStyle LibreLink	59F01613-3A78-45C7-8723-2490547CC66D	17-07-2023 16:21	0	4.3
FreeStyle LibreLink	59F01613-3A78-45C7-8723-2490547CC66D	17-07-2023 16:37	0	4.2
FreeStyle LibreLink	59F01613-3A78-45C7-8723-2490547CC66D	17-07-2023 16:51	0	4.3
FreeStyle LibreLink	59F01613-3A78-45C7-8723-2490547CC66D	17-07-2023 17:06	0	4.4
FreeStyle LibreLink	59F01613-3A78-45C7-8723-2490547CC66D	17-07-2023 17:22	0	4.3
FreeStyle LibreLink	59F01613-3A78-45C7-8723-2490547CC66D	17-07-2023 17:36	0	4.2
FreeStyle LibreLink	59F01613-3A78-45C7-8723-2490547CC66D	17-07-2023 17:52	0	4.3
FreeStyle LibreLink	59F01613-3A78-45C7-8723-2490547CC66D	17-07-2023 18:07	0	4.4
FreeStyle LibreLink	59F01613-3A78-45C7-8723-2490547CC66D	17-07-2023 18:22	0	4.5
FreeStyle LibreLink	59F01613-3A78-45C7-8723-2490547CC66D	17-07-2023 18:37	0	4.6
FreeStyle LibreLink	59F01613-3A78-45C7-8723-2490547CC66D	17-07-2023 18:53	0	4.6
FreeStyle LibreLink	59F01613-3A78-45C7-8723-2490547CC66D	17-07-2023 19:08	0	4.6
FreeStyle LibreLink	59F01613-3A78-45C7-8723-2490547CC66D	17-07-2023 19:22	0	4.7
FreeStyle LibreLink	59F01613-3A78-45C7-8723-2490547CC66D	17-07-2023 19:37	0	4.7
FreeStyle LibreLink	59F01613-3A78-45C7-8723-2490547CC66D	17-07-2023 19:53	0	4.9
FreeStyle LibreLink	59F01613-3A78-45C7-8723-2490547CC66D	17-07-2023 20:08	0	4.7
FreeStyle LibreLink	59F01613-3A78-45C7-8723-2490547CC66D	17-07-2023 20:23	0	4.6
FreeStyle LibreLink	59F01613-3A78-45C7-8723-2490547CC66D	17-07-2023 20:38	0	4.7
FreeStyle LibreLink	59F01613-3A78-45C7-8723-2490547CC66D	17-07-2023 20:53	0	4.7
FreeStyle LibreLink	59F01613-3A78-45C7-8723-2490547CC66D	17-07-2023 21:08	0	4.7
FreeStyle LibreLink	59F01613-3A78-45C7-8723-2490547CC66D	17-07-2023 21:23	0	4.7
FreeStyle LibreLink	59F01613-3A78-45C7-8723-2490547CC66D	17-07-2023 21:38	0	4.8
FreeStyle LibreLink	59F01613-3A78-45C7-8723-2490547CC66D	17-07-2023 21:53	0	4.8
FreeStyle LibreLink	59F01613-3A78-45C7-8723-2490547CC66D	17-07-2023 22:08	0	4.9
FreeStyle LibreLink	59F01613-3A78-45C7-8723-2490547CC66D	17-07-2023 22:23	0	4.9
FreeStyle LibreLink	59F01613-3A78-45C7-8723-2490547CC66D	17-07-2023 22:38	0	5
FreeStyle LibreLink	59F01613-3A78-45C7-8723-2490547CC66D	17-07-2023 22:53	0	4.9
FreeStyle LibreLink	59F01613-3A78-45C7-8723-2490547CC66D	17-07-2023 23:12	0	4.9
FreeStyle LibreLink	59F01613-3A78-45C7-8723-2490547CC66D	17-07-2023 23:27	0	4.9
FreeStyle LibreLink	59F01613-3A78-45C7-8723-2490547CC66D	17-07-2023 23:42	0	4.9
FreeStyle LibreLink	59F01613-3A78-45C7-8723-2490547CC66D	17-07-2023 23:57	0	4.9
FreeStyle LibreLink	59F01613-3A78-45C7-8723-2490547CC66D	18-07-2023 00:12	0	4.9
FreeStyle LibreLink	59F01613-3A78-45C7-8723-2490547CC66D	18-07-2023 00:27	0	4.8
FreeStyle LibreLink	59F01613-3A78-45C7-8723-2490547CC66D	18-07-2023 00:42	0	4.8
FreeStyle LibreLink	59F01613-3A78-45C7-8723-2490547CC66D	18-07-2023 00:57	0	4.8
FreeStyle LibreLink	59F01613-3A78-45C7-8723-2490547CC66D	18-07-2023 01:12	0	4.9
FreeStyle LibreLink	59F01613-3A78-45C7-8723-2490547CC66D	18-07-2023 01:27	0	4.8
FreeStyle LibreLink	59F01613-3A78-45C7-8723-2490547CC66D	18-07-2023 01:42	0	4.8
FreeStyle LibreLink	59F01613-3A78-45C7-8723-2490547CC66D	18-07-2023 01:57	0	4.8
FreeStyle LibreLink	59F01613-3A78-45C7-8723-2490547CC66D	18-07-2023 02:12	0	4.8
FreeStyle LibreLink	59F01613-3A78-45C7-8723-2490547CC66D	18-07-2023 02:27	0	4.8
FreeStyle LibreLink	59F01613-3A78-45C7-8723-2490547CC66D	18-07-2023 02:42	0	4.7
FreeStyle LibreLink	59F01613-3A78-45C7-8723-2490547CC66D	18-07-2023 02:57	0	4.8
FreeStyle LibreLink	59F01613-3A78-45C7-8723-2490547CC66D	18-07-2023 03:12	0	4.8
FreeStyle LibreLink	59F01613-3A78-45C7-8723-2490547CC66D	18-07-2023 03:27	0	4.7
FreeStyle LibreLink	59F01613-3A78-45C7-8723-2490547CC66D	18-07-2023 03:42	0	4.8
FreeStyle LibreLink	59F01613-3A78-45C7-8723-2490547CC66D	18-07-2023 03:57	0	4.8
FreeStyle LibreLink	59F01613-3A78-45C7-8723-2490547CC66D	18-07-2023 04:12	0	4.8
FreeStyle LibreLink	59F01613-3A78-45C7-8723-2490547CC66D	18-07-2023 04:27	0	4.7
FreeStyle LibreLink	59F01613-3A78-45C7-8723-2490547CC66D	18-07-2023 04:42	0	4.6
FreeStyle LibreLink	59F01613-3A78-45C7-8723-2490547CC66D	18-07-2023 04:57	0	4.7
FreeStyle LibreLink	59F01613-3A78-45C7-8723-2490547CC66D	18-07-2023 05:12	0	4.8
FreeStyle LibreLink	59F01613-3A78-45C7-8723-2490547CC66D	18-07-2023 05:27	0	4.7
FreeStyle LibreLink	59F01613-3A78-45C7-8723-2490547CC66D	18-07-2023 05:42	0	4.6
FreeStyle LibreLink	59F01613-3A78-45C7-8723-2490547CC66D	18-07-2023 05:57	0	4.8
FreeStyle LibreLink	59F01613-3A78-45C7-8723-2490547CC66D	18-07-2023 06:11	0	4.8
FreeStyle LibreLink	59F01613-3A78-45C7-8723-2490547CC66D	18-07-2023 06:26	0	4.7
FreeStyle LibreLink	59F01613-3A78-45C7-8723-2490547CC66D	18-07-2023 06:41	0	4.8
FreeStyle LibreLink	59F01613-3A78-45C7-8723-2490547CC66D	18-07-2023 06:57	0	5
FreeStyle LibreLink	59F01613-3A78-45C7-8723-2490547CC66D	18-07-2023 07:12	0	5.6
FreeStyle LibreLink	59F01613-3A78-45C7-8723-2490547CC66D	18-07-2023 07:27	0	5.8
FreeStyle LibreLink	59F01613-3A78-45C7-8723-2490547CC66D	18-07-2023 07:41	0	5.8
FreeStyle LibreLink	59F01613-3A78-45C7-8723-2490547CC66D	18-07-2023 07:57	0	5.7
FreeStyle LibreLink	59F01613-3A78-45C7-8723-2490547CC66D	18-07-2023 08:12	0	5.5
FreeStyle LibreLink	59F01613-3A78-45C7-8723-2490547CC66D	18-07-2023 08:27	0	5.4
FreeStyle LibreLink	59F01613-3A78-45C7-8723-2490547CC66D	18-07-2023 08:42	0	5.4
FreeStyle LibreLink	59F01613-3A78-45C7-8723-2490547CC66D	18-07-2023 08:57	0	5.5
FreeStyle LibreLink	59F01613-3A78-45C7-8723-2490547CC66D	18-07-2023 09:13	0	5.4
FreeStyle LibreLink	59F01613-3A78-45C7-8723-2490547CC66D	18-07-2023 09:28	0	5.3
FreeStyle LibreLink	59F01613-3A78-45C7-8723-2490547CC66D	18-07-2023 09:43	0	5.3
FreeStyle LibreLink	59F01613-3A78-45C7-8723-2490547CC66D	18-07-2023 09:58	0	5.2
FreeStyle LibreLink	59F01613-3A78-45C7-8723-2490547CC66D	18-07-2023 10:13	0	5.2
FreeStyle LibreLink	59F01613-3A78-45C7-8723-2490547CC66D	18-07-2023 10:28	0	5.2
FreeStyle LibreLink	59F01613-3A78-45C7-8723-2490547CC66D	18-07-2023 10:44	0	5.1
FreeStyle LibreLink	59F01613-3A78-45C7-8723-2490547CC66D	18-07-2023 10:59	0	5.1
FreeStyle LibreLink	59F01613-3A78-45C7-8723-2490547CC66D	18-07-2023 11:14	0	5.1
FreeStyle LibreLink	59F01613-3A78-45C7-8723-2490547CC66D	18-07-2023 11:28	0	5.1
FreeStyle LibreLink	59F01613-3A78-45C7-8723-2490547CC66D	18-07-2023 11:43	0	5
FreeStyle LibreLink	59F01613-3A78-45C7-8723-2490547CC66D	18-07-2023 11:58	0	5.1
FreeStyle LibreLink	59F01613-3A78-45C7-8723-2490547CC66D	18-07-2023 12:14	0	5.1
FreeStyle LibreLink	59F01613-3A78-45C7-8723-2490547CC66D	18-07-2023 12:29	0	5
FreeStyle LibreLink	59F01613-3A78-45C7-8723-2490547CC66D	18-07-2023 12:44	0	4.9
FreeStyle LibreLink	59F01613-3A78-45C7-8723-2490547CC66D	18-07-2023 12:59	0	4.8
FreeStyle LibreLink	59F01613-3A78-45C7-8723-2490547CC66D	18-07-2023 13:14	0	4.8
FreeStyle LibreLink	59F01613-3A78-45C7-8723-2490547CC66D	18-07-2023 13:29	0	4.9
FreeStyle LibreLink	59F01613-3A78-45C7-8723-2490547CC66D	18-07-2023 13:44	0	4.8
FreeStyle LibreLink	59F01613-3A78-45C7-8723-2490547CC66D	18-07-2023 13:59	0	4.8
FreeStyle LibreLink	59F01613-3A78-45C7-8723-2490547CC66D	18-07-2023 14:16	0	4.8
FreeStyle LibreLink	59F01613-3A78-45C7-8723-2490547CC66D	18-07-2023 14:31	0	4.7
FreeStyle LibreLink	59F01613-3A78-45C7-8723-2490547CC66D	18-07-2023 14:46	0	4.7
FreeStyle LibreLink	59F01613-3A78-45C7-8723-2490547CC66D	18-07-2023 15:01	0	4.7
FreeStyle LibreLink	59F01613-3A78-45C7-8723-2490547CC66D	18-07-2023 15:16	0	4.7
FreeStyle LibreLink	59F01613-3A78-45C7-8723-2490547CC66D	18-07-2023 15:31	0	4.7
FreeStyle LibreLink	59F01613-3A78-45C7-8723-2490547CC66D	18-07-2023 15:46	0	4.6
FreeStyle LibreLink	59F01613-3A78-45C7-8723-2490547CC66D	18-07-2023 16:01	0	4.6
FreeStyle LibreLink	59F01613-3A78-45C7-8723-2490547CC66D	18-07-2023 16:16	0	4.6
FreeStyle LibreLink	59F01613-3A78-45C7-8723-2490547CC66D	18-07-2023 16:31	0	4.6
FreeStyle LibreLink	59F01613-3A78-45C7-8723-2490547CC66D	18-07-2023 16:46	0	4.6
FreeStyle LibreLink	59F01613-3A78-45C7-8723-2490547CC66D	18-07-2023 17:01	0	4.5
FreeStyle LibreLink	59F01613-3A78-45C7-8723-2490547CC66D	18-07-2023 17:15	0	4.4
FreeStyle LibreLink	59F01613-3A78-45C7-8723-2490547CC66D	18-07-2023 17:30	0	4.4
FreeStyle LibreLink	59F01613-3A78-45C7-8723-2490547CC66D	18-07-2023 17:45	0	4.4
FreeStyle LibreLink	59F01613-3A78-45C7-8723-2490547CC66D	18-07-2023 18:00	0	4.6
FreeStyle LibreLink	59F01613-3A78-45C7-8723-2490547CC66D	18-07-2023 18:15	0	4.7
FreeStyle LibreLink	59F01613-3A78-45C7-8723-2490547CC66D	18-07-2023 18:31	0	4.9
FreeStyle LibreLink	59F01613-3A78-45C7-8723-2490547CC66D	18-07-2023 18:46	0	5.1
FreeStyle LibreLink	59F01613-3A78-45C7-8723-2490547CC66D	18-07-2023 19:01	0	5.3
FreeStyle LibreLink	59F01613-3A78-45C7-8723-2490547CC66D	18-07-2023 19:16	0	5.2
FreeStyle LibreLink	59F01613-3A78-45C7-8723-2490547CC66D	18-07-2023 19:31	0	5.2
FreeStyle LibreLink	59F01613-3A78-45C7-8723-2490547CC66D	18-07-2023 19:47	0	5.1
FreeStyle LibreLink	59F01613-3A78-45C7-8723-2490547CC66D	18-07-2023 20:02	0	5.1
FreeStyle LibreLink	59F01613-3A78-45C7-8723-2490547CC66D	18-07-2023 20:17	0	5.1
FreeStyle LibreLink	59F01613-3A78-45C7-8723-2490547CC66D	18-07-2023 20:32	0	5.1
FreeStyle LibreLink	59F01613-3A78-45C7-8723-2490547CC66D	18-07-2023 20:47	0	5
FreeStyle LibreLink	59F01613-3A78-45C7-8723-2490547CC66D	18-07-2023 21:02	0	5
FreeStyle LibreLink	59F01613-3A78-45C7-8723-2490547CC66D	18-07-2023 21:17	0	5.1
FreeStyle LibreLink	59F01613-3A78-45C7-8723-2490547CC66D	18-07-2023 21:32	0	5
FreeStyle LibreLink	59F01613-3A78-45C7-8723-2490547CC66D	18-07-2023 21:48	0	5.1
FreeStyle LibreLink	59F01613-3A78-45C7-8723-2490547CC66D	18-07-2023 22:03	0	5.1
FreeStyle LibreLink	59F01613-3A78-45C7-8723-2490547CC66D	18-07-2023 22:18	0	5.1
FreeStyle LibreLink	59F01613-3A78-45C7-8723-2490547CC66D	18-07-2023 22:33	0	5.1
FreeStyle LibreLink	59F01613-3A78-45C7-8723-2490547CC66D	18-07-2023 22:48	0	5.1
FreeStyle LibreLink	59F01613-3A78-45C7-8723-2490547CC66D	18-07-2023 23:03	0	5.1
FreeStyle LibreLink	59F01613-3A78-45C7-8723-2490547CC66D	18-07-2023 23:18	0	5.1
FreeStyle LibreLink	59F01613-3A78-45C7-8723-2490547CC66D	18-07-2023 23:33	0	5.1
FreeStyle LibreLink	59F01613-3A78-45C7-8723-2490547CC66D	18-07-2023 23:48	0	5.1
FreeStyle LibreLink	59F01613-3A78-45C7-8723-2490547CC66D	19-07-2023 00:03	0	5.1
FreeStyle LibreLink	59F01613-3A78-45C7-8723-2490547CC66D	19-07-2023 00:18	0	5.1
FreeStyle LibreLink	59F01613-3A78-45C7-8723-2490547CC66D	19-07-2023 00:35	0	5.1
FreeStyle LibreLink	59F01613-3A78-45C7-8723-2490547CC66D	19-07-2023 00:50	0	5.1
FreeStyle LibreLink	59F01613-3A78-45C7-8723-2490547CC66D	19-07-2023 01:05	0	4.9
FreeStyle LibreLink	59F01613-3A78-45C7-8723-2490547CC66D	19-07-2023 01:20	0	4.8
FreeStyle LibreLink	59F01613-3A78-45C7-8723-2490547CC66D	19-07-2023 01:35	0	4.8
FreeStyle LibreLink	59F01613-3A78-45C7-8723-2490547CC66D	19-07-2023 01:50	0	4.9
FreeStyle LibreLink	59F01613-3A78-45C7-8723-2490547CC66D	19-07-2023 02:05	0	4.9
FreeStyle LibreLink	59F01613-3A78-45C7-8723-2490547CC66D	19-07-2023 02:20	0	4.9
FreeStyle LibreLink	59F01613-3A78-45C7-8723-2490547CC66D	19-07-2023 02:35	0	4.8
FreeStyle LibreLink	59F01613-3A78-45C7-8723-2490547CC66D	19-07-2023 02:50	0	4.7
FreeStyle LibreLink	59F01613-3A78-45C7-8723-2490547CC66D	19-07-2023 03:05	0	4.7
FreeStyle LibreLink	59F01613-3A78-45C7-8723-2490547CC66D	19-07-2023 03:20	0	4.7
FreeStyle LibreLink	59F01613-3A78-45C7-8723-2490547CC66D	19-07-2023 03:35	0	4.7
FreeStyle LibreLink	59F01613-3A78-45C7-8723-2490547CC66D	19-07-2023 03:50	0	4.7
FreeStyle LibreLink	59F01613-3A78-45C7-8723-2490547CC66D	19-07-2023 04:05	0	4.6
FreeStyle LibreLink	59F01613-3A78-45C7-8723-2490547CC66D	19-07-2023 04:20	0	4.6
FreeStyle LibreLink	59F01613-3A78-45C7-8723-2490547CC66D	19-07-2023 04:35	0	4.6
FreeStyle LibreLink	59F01613-3A78-45C7-8723-2490547CC66D	19-07-2023 04:50	0	4.6
FreeStyle LibreLink	59F01613-3A78-45C7-8723-2490547CC66D	19-07-2023 05:05	0	4.6
FreeStyle LibreLink	59F01613-3A78-45C7-8723-2490547CC66D	19-07-2023 05:20	0	4.6
FreeStyle LibreLink	59F01613-3A78-45C7-8723-2490547CC66D	19-07-2023 05:35	0	4.6
FreeStyle LibreLink	59F01613-3A78-45C7-8723-2490547CC66D	19-07-2023 05:50	0	4.7
FreeStyle LibreLink	59F01613-3A78-45C7-8723-2490547CC66D	19-07-2023 06:05	0	4.7
FreeStyle LibreLink	59F01613-3A78-45C7-8723-2490547CC66D	19-07-2023 06:20	0	4.6
FreeStyle LibreLink	59F01613-3A78-45C7-8723-2490547CC66D	19-07-2023 06:35	0	4.7
FreeStyle LibreLink	59F01613-3A78-45C7-8723-2490547CC66D	19-07-2023 06:50	0	4.7
FreeStyle LibreLink	59F01613-3A78-45C7-8723-2490547CC66D	19-07-2023 07:06	0	4.8
FreeStyle LibreLink	59F01613-3A78-45C7-8723-2490547CC66D	19-07-2023 07:20	0	4.9
FreeStyle LibreLink	59F01613-3A78-45C7-8723-2490547CC66D	19-07-2023 07:36	0	5
FreeStyle LibreLink	59F01613-3A78-45C7-8723-2490547CC66D	19-07-2023 07:51	0	5.3
FreeStyle LibreLink	59F01613-3A78-45C7-8723-2490547CC66D	19-07-2023 08:06	0	5.5
FreeStyle LibreLink	59F01613-3A78-45C7-8723-2490547CC66D	19-07-2023 08:22	0	5.4
FreeStyle LibreLink	59F01613-3A78-45C7-8723-2490547CC66D	19-07-2023 08:36	0	5.2
FreeStyle LibreLink	59F01613-3A78-45C7-8723-2490547CC66D	19-07-2023 10:10	0	4.9
FreeStyle LibreLink	59F01613-3A78-45C7-8723-2490547CC66D	19-07-2023 10:25	0	4.9
FreeStyle LibreLink	59F01613-3A78-45C7-8723-2490547CC66D	19-07-2023 10:40	0	4.9
FreeStyle LibreLink	59F01613-3A78-45C7-8723-2490547CC66D	19-07-2023 10:55	0	4.8
FreeStyle LibreLink	59F01613-3A78-45C7-8723-2490547CC66D	19-07-2023 11:10	0	4.8
FreeStyle LibreLink	59F01613-3A78-45C7-8723-2490547CC66D	19-07-2023 11:25	0	4.7
FreeStyle LibreLink	59F01613-3A78-45C7-8723-2490547CC66D	19-07-2023 11:40	0	4.6
FreeStyle LibreLink	59F01613-3A78-45C7-8723-2490547CC66D	19-07-2023 11:55	0	4.6
FreeStyle LibreLink	59F01613-3A78-45C7-8723-2490547CC66D	19-07-2023 12:10	0	4.7
FreeStyle LibreLink	59F01613-3A78-45C7-8723-2490547CC66D	19-07-2023 12:25	0	4.8
FreeStyle LibreLink	59F01613-3A78-45C7-8723-2490547CC66D	19-07-2023 12:40	0	4.7
FreeStyle LibreLink	59F01613-3A78-45C7-8723-2490547CC66D	19-07-2023 12:55	0	4.7
FreeStyle LibreLink	59F01613-3A78-45C7-8723-2490547CC66D	19-07-2023 13:10	0	4.8
FreeStyle LibreLink	59F01613-3A78-45C7-8723-2490547CC66D	19-07-2023 13:25	0	4.7
FreeStyle LibreLink	59F01613-3A78-45C7-8723-2490547CC66D	19-07-2023 13:40	0	4.6
FreeStyle LibreLink	59F01613-3A78-45C7-8723-2490547CC66D	19-07-2023 13:55	0	4.7
FreeStyle LibreLink	59F01613-3A78-45C7-8723-2490547CC66D	19-07-2023 14:10	0	4.8
FreeStyle LibreLink	59F01613-3A78-45C7-8723-2490547CC66D	19-07-2023 14:25	0	4.7
FreeStyle LibreLink	59F01613-3A78-45C7-8723-2490547CC66D	19-07-2023 14:40	0	4.7
FreeStyle LibreLink	59F01613-3A78-45C7-8723-2490547CC66D	19-07-2023 14:55	0	4.6
FreeStyle LibreLink	59F01613-3A78-45C7-8723-2490547CC66D	19-07-2023 15:10	0	4.6
FreeStyle LibreLink	59F01613-3A78-45C7-8723-2490547CC66D	19-07-2023 15:25	0	4.6
FreeStyle LibreLink	59F01613-3A78-45C7-8723-2490547CC66D	19-07-2023 15:40	0	4.5
FreeStyle LibreLink	59F01613-3A78-45C7-8723-2490547CC66D	19-07-2023 15:55	0	4.4
FreeStyle LibreLink	59F01613-3A78-45C7-8723-2490547CC66D	19-07-2023 16:10	0	4.4
FreeStyle LibreLink	59F01613-3A78-45C7-8723-2490547CC66D	19-07-2023 16:25	0	4.3
FreeStyle LibreLink	59F01613-3A78-45C7-8723-2490547CC66D	19-07-2023 16:40	0	4.3
FreeStyle LibreLink	59F01613-3A78-45C7-8723-2490547CC66D	19-07-2023 16:55	0	4.3
FreeStyle LibreLink	59F01613-3A78-45C7-8723-2490547CC66D	19-07-2023 17:10	0	4.3
FreeStyle LibreLink	59F01613-3A78-45C7-8723-2490547CC66D	19-07-2023 17:25	0	4.3
FreeStyle LibreLink	59F01613-3A78-45C7-8723-2490547CC66D	19-07-2023 17:40	0	4.3
FreeStyle LibreLink	59F01613-3A78-45C7-8723-2490547CC66D	19-07-2023 17:55	0	4.1
FreeStyle LibreLink	59F01613-3A78-45C7-8723-2490547CC66D	19-07-2023 18:10	0	4.2
FreeStyle LibreLink	59F01613-3A78-45C7-8723-2490547CC66D	19-07-2023 18:25	0	4.2
FreeStyle LibreLink	59F01613-3A78-45C7-8723-2490547CC66D	19-07-2023 18:40	0	4.2
FreeStyle LibreLink	59F01613-3A78-45C7-8723-2490547CC66D	19-07-2023 18:55	0	4.2
FreeStyle LibreLink	59F01613-3A78-45C7-8723-2490547CC66D	19-07-2023 19:11	0	4.4
[truncated: 286 more rows]
